# Supplementary material for: Dynamics of genome reorganization during human cardiogenesis reveal an RBM20-dependent splicing factory
Source: Nat Commun. 2019 Apr 4;10:1538. doi: 10.1038/s41467-019-09483-5 (PMC6449405; doi:10.1038/s41467-019-09483-5)
Supplement: Supplementary file 4 — Source Data [file 41467_2019_9483_MOESM4_ESM.xlsx]

## Sheet: Figure 1D
	D0 R1	D0 R2	D2 R1	D2 R2	D5 R1	D5 R2	D14 R1	D14 R2	Fetal R1	Fetal R2
A	2613	2556	2538	2612	2717	2733	2722	2747	2217	2446
B	2680	2737	2755	2681	2576	2560	2571	2546	3076	2847
	5293	5293	5293	5293	5293	5293	5293	5293	5293	5293
	D0 R1	D0 R2	D2 R1	D2 R2	D5 R1	D5 R2	D14 R1	D14 R2	Fetal R1	Fetal R2
A	0.493671	0.482902	0.479501	0.493482	0.513319	0.516342	0.514264	0.518987	0.418855	0.46212
B	0.506329	0.517098	0.520499	0.506518	0.486681	0.483658	0.485736	0.481013	0.581145	0.53788

## Sheet: Figure 1F-G
Figure 1F				Figure 1G			As plotted	*As described in text A-B-A-B merged with A-B and same for B-A-B-A
Total Compartments	5293			A-B	318		A-B	335	0.331
A-B switch & p-value < 0.05	1011	0.191		B-A	485		B-A	491	0.486
Steady	4282	0.809		A-B-A	80		A-B-A	80	0.079
				B-A-B	105		B-A-B	105	0.104
				A-B-A-B	17
				B-A-B-A	6

## Sheet: Figure 1H
Chrom	Start	End	ESC Rep 1	ESC Rep 2	MES Rep 1	MES Rep 2	CP Rep 1	CP Rep 2	CM Rep 1	CM Rep 2	FETAL Rep 1	FETAL Rep 2
1	2500000	3000000	0.680845	0.770502	0.471266	0.219839	0.504509	0.341001	-0.642388	-0.931595	1.14632	1.24416
1	4000000	4500000	0.0656187	0.0820421	-0.0657096	-0.474407	0.0656174	-0.304023	-1.23497	-1.46808	0.0943581	0.689288
1	4500000	5000000	0.415448	0.202197	0.174476	-0.140704	0.296691	-0.00389415	-1.31616	-1.34864	0.16605	0.631236
1	5000000	5500000	0.461884	0.300171	0.170241	-0.00887546	0.506567	-0.0946846	-1.46098	-1.48307	-0.0081941	0.535911
1	5500000	6000000	0.688	0.505071	0.508331	0.482248	0.804101	0.717671	-0.535055	-0.550029	0.479161	1.00998
1	12500000	13000000	0.19794	0.255251	-0.0516158	-0.222037	0.345541	0.0701988	-0.98114	-1.0597	0.353998	0.576485
1	13500000	14000000	-0.0315907	-0.0704524	-0.0610962	-0.567127	0.276635	-0.130718	-1.20567	-1.3956	-0.00472414	0.55764
1	14000000	14500000	0.0825598	-0.0555257	-0.211038	-0.45812	0.350355	-0.134343	-1.39096	-1.48522	-0.0111057	0.496412
1	14500000	15000000	0.40173	0.209247	0.409909	0.361606	0.638033	0.39536	-0.470979	-0.231531	0.234595	0.747978
1	46500000	47000000	0.551057	0.65025	0.862472	0.812065	0.858974	0.927934	-0.707432	-0.770378	0.308799	0.607656
1	47000000	47500000	0.434721	0.40731	0.572877	0.53775	0.644722	0.737975	-0.527766	-0.549244	0.182477	0.285739
1	47500000	48000000	-0.173559	-0.148609	0.162047	0.149863	0.467108	0.508142	0.0653417	0.406783	-0.112497	0.160698
1	55000000	55500000	-0.557005	-0.543133	0.335929	0.629717	0.750342	0.897069	0.729145	0.841584	0.834777	0.9655
1	55500000	56000000	-1.10305	-1.2367	-0.314882	-0.059349	0.55076	0.567354	0.711334	0.874697	0.637131	0.809143
1	56000000	56500000	-0.950079	-1.00505	-0.0372749	0.182925	0.506265	0.528787	0.899395	0.908473	0.696719	0.782812
1	56500000	57000000	-0.782075	-0.988426	-0.0262369	0.155069	0.392709	0.424245	0.818609	0.854025	0.538871	0.707488
1	57000000	57500000	-0.50435	-0.661119	-0.0416083	0.174652	0.0799381	-0.0366225	0.646552	0.683139	0.24487	0.682044
1	57500000	58000000	-0.350488	-0.403267	0.228245	0.296392	0.27525	0.440449	0.694025	0.771421	0.34636	0.48814
1	58000000	58500000	-0.282933	-0.200481	0.0146763	-0.058808	0.355972	0.309805	0.517575	0.551125	0.215809	0.520936
1	58500000	59000000	-0.39899	-0.461116	0.200095	0.143568	0.321128	0.43348	0.793333	0.82208	0.761496	0.660441
1	59000000	59500000	-0.679049	-0.810256	-0.429528	-0.268351	0.0190747	0.314498	0.556923	0.682424	0.680513	0.808389
1	59500000	60000000	-1.15593	-1.28489	-0.709257	-0.819009	-0.4423	-0.0255886	0.377823	0.533161	0.492791	0.724032
1	61000000	61500000	-0.851619	-1.12004	-0.328966	-0.65747	-0.390266	-0.215423	0.100353	0.361907	0.638817	0.746709
1	61500000	62000000	-0.403949	-0.387277	-0.431152	-0.696164	-0.426146	-0.256769	0.137623	0.488754	0.513686	0.712935
1	62500000	63000000	0.895699	0.711306	0.301164	0.0204883	-0.347943	-0.0203223	0.825684	0.660684	-0.18542	0.450762
1	63000000	63500000	0.829274	0.765195	0.41467	0.284527	-0.119667	-0.0416492	0.525426	0.648259	-0.460674	0.229216
1	65000000	65500000	-0.514007	-0.608308	-0.682414	-0.552755	-0.415098	-0.0242138	0.453942	0.492519	-0.348435	-0.035153
1	66500000	67000000	-1.43163	-1.46815	-1.39087	-1.27051	-1.00754	-0.441547	-0.00338136	0.016669	-0.544644	-0.477342
1	67000000	67500000	-0.42772	-0.445843	-0.70774	-0.79094	-0.453007	0.392788	0.631328	0.874409	-0.464609	-0.521063
1	67500000	68000000	-0.701247	-0.801438	-0.795207	-0.635396	-0.473838	0.143051	0.325277	0.548066	-0.416426	-0.462355
1	84500000	85000000	-0.272154	-0.348109	-0.652888	-0.578047	-0.571062	-0.433427	0.0394904	0.220757	-0.625422	-0.660325
1	85000000	85500000	-0.0747817	-0.249424	-0.675261	-0.758254	-1.0478	-1.02306	-0.0205871	0.0835346	-0.657422	-0.8087
1	87000000	87500000	-0.427136	-0.688538	-0.965286	-0.504809	-0.513818	0.161523	0.709456	0.933526	-0.654745	-0.801151
1	87500000	88000000	-0.922548	-0.877023	-1.27126	-1.05712	-0.71258	-0.20257	0.625738	0.981359	-0.688397	-0.714479
1	88000000	88500000	-1.13915	-1.29735	-1.36141	-1.35622	-1.32501	-0.794926	0.588264	0.754824	-0.878315	-1.01701
1	88500000	89000000	-0.44407	-0.605526	-0.933735	-0.754742	-0.91872	-0.492935	0.76556	0.847592	-0.592795	-0.993857
1	89000000	89500000	-1.01614	-1.03611	-1.30743	-1.34407	-0.642581	-0.0628878	0.344031	0.398994	-1.02001	-0.928918
1	89500000	90000000	-0.160346	-0.190104	-0.743545	-0.598473	-0.203168	0.0972323	0.441715	0.755204	-0.556193	-0.836519
1	90500000	91000000	0.0647138	0.0308351	-0.0340667	0.227268	-0.125348	-0.384881	-0.913002	-0.898477	-1.14383	-1.12106
1	91000000	91500000	0.0367912	0.145395	-0.256393	0.228289	0.0665184	-0.293922	-1.14842	-1.1787	-0.862962	-0.95677
1	92000000	92500000	0.148121	0.306186	-0.203889	-0.00989663	-0.0773148	-0.519669	-0.582473	-0.827479	-0.612327	-0.675407
1	92500000	93000000	0.691985	0.864293	0.2424	0.471095	0.0904347	-0.108866	0.0455709	0.00553632	-0.0892912	-0.366512
1	100000000	100500000	0.22281	0.143397	-0.135846	0.0502385	-0.482648	-0.20842	0.696073	0.887593	-0.31112	-0.718539
1	100500000	101000000	-0.942	-0.64488	-0.884832	-0.945143	-1.19318	-1.05571	0.446415	0.726179	-0.597379	-0.828381
1	108500000	109000000	0.319097	0.534556	0.381484	0.272102	-0.000382082	-0.329689	-0.231425	-0.0431597	-0.275443	-0.22597
1	110500000	111000000	0.754905	0.804364	0.273555	-0.06313	0.672047	0.0243083	-1.24151	-1.49322	-0.354399	-0.482185
1	111000000	111500000	1.0643	1.14083	0.504577	0.357954	0.856508	0.383832	-0.683132	-0.799071	-0.301488	-0.429449
1	152000000	152500000	0.414279	0.880855	0.0267774	-0.654442	0.0224224	-0.534695	-1.39205	-1.48863	-0.543095	-0.308011
1	152500000	153000000	0.360837	0.734076	-0.0460367	-0.885093	0.0102576	-0.650455	-1.49154	-1.57677	-0.677903	-0.553465
1	153000000	153500000	0.968962	1.04956	0.432887	-0.274659	0.466579	-0.235668	-1.00009	-1.23907	-0.338691	-0.00892359
1	157000000	157500000	0.651786	0.667938	0.297074	0.0699531	0.789595	0.455494	-0.422959	-0.510239	-0.393452	-0.217268
1	162500000	163000000	0.0329042	-0.28291	0.0981785	-0.13057	0.794307	0.772741	0.671408	0.602528	-0.137343	0.0684328
1	163000000	163500000	-0.820351	-0.675908	-0.312006	-0.32783	0.182574	0.365217	0.304599	0.589377	-0.4875	-0.480141
1	163500000	164000000	-0.476991	-0.598973	0.0683769	-0.0737868	-0.175058	-0.205594	0.133929	0.20543	-0.844802	-0.784517
1	164000000	164500000	-0.53755	-0.54056	-0.0899788	-0.462974	-0.305669	-0.0661776	0.376584	0.584297	-0.793299	-0.58165
1	164500000	165000000	-0.210152	-0.234334	0.190981	0.0444879	0.417685	0.479994	0.729877	0.735294	0.0986521	-0.254735
1	165500000	166000000	-0.0911148	0.00715535	-0.109343	0.186138	0.260923	0.353947	-0.350951	-0.237289	-0.428509	-0.763528
1	168500000	169000000	-1.30232	-1.29984	-1.30255	-1.20153	-1.11512	-0.861328	0.657676	0.63911	0.323876	0.192738
1	169000000	169500000	-1.29915	-1.26849	-1.15196	-1.35475	-1.28011	-0.819587	0.121946	0.202422	0.174986	-0.00270541
1	176500000	177000000	-1.06042	-1.18466	-0.969633	-0.847439	-0.936794	-0.800033	-0.0216493	0.445191	-0.718861	-1.00132
1	177000000	177500000	-1.14521	-1.1055	-0.7536	-0.251341	-0.46929	-0.215575	0.408845	0.381748	-0.795957	-1.01021
1	178000000	178500000	0.200303	-0.0220223	-0.152812	-0.0744911	-0.777455	-0.817039	0.601674	0.675473	0.0313744	-0.552384
1	178500000	179000000	0.13292	0.183961	0.236509	0.561949	-0.318376	-0.55917	0.34456	0.49451	0.0548537	-0.290022
1	179000000	179500000	0.395082	0.389421	0.00552202	0.581104	-0.477985	-0.635965	-0.0423438	-0.0678482	-0.302445	-0.652053
1	180000000	180500000	0.626568	0.65384	0.304295	0.454192	-0.0596927	-0.20495	0.489008	0.412184	0.0818261	-0.0808412
1	180500000	181000000	0.617633	0.433723	0.441573	0.33978	0.144133	-0.19786	0.842731	0.77715	0.00206477	-0.103884
1	181500000	182000000	0.0519832	-0.00965349	0.0592075	0.373998	0.183939	-0.0901232	-0.580901	-0.646083	-0.985659	-0.770382
1	183500000	184000000	-0.438453	-0.155752	-0.0176814	0.248896	0.453902	0.949553	0.774277	0.936789	1.0588	0.770869
1	184000000	184500000	-0.933124	-0.750535	-0.268671	-0.12043	-0.06371	0.335711	0.653526	0.762033	0.868859	0.456614
1	184500000	185000000	-1.13164	-0.845339	-0.576037	-0.667931	-0.625698	-0.25675	0.261115	0.376057	0.345764	0.0251941
1	208000000	208500000	-0.341262	-0.496386	-0.171237	0.0676552	0.698523	0.65196	0.961619	0.870612	0.45679	0.434556
1	208500000	209000000	-1.06465	-1.09593	-0.875904	-0.113128	0.258449	0.0606389	0.46028	0.612006	-0.167742	-0.000597336
1	209000000	209500000	-0.620426	-0.550555	-0.246761	0.246577	0.463235	0.457468	0.514815	0.875833	-0.140205	-0.0465048
1	209500000	210000000	-0.219952	-0.20403	-0.534433	-0.116494	0.0255757	0.274469	0.470317	0.434575	-0.425116	-0.423102
1	210000000	210500000	-0.741243	-0.529777	-0.780932	-0.666868	-0.224077	-0.231149	0.120526	-0.0588127	-0.774386	-0.772171
1	211000000	211500000	-0.793142	-0.640373	-0.467049	-0.307539	0.276606	0.408678	0.371838	0.272041	-0.688532	-0.652683
1	213500000	214000000	-0.455454	-0.511436	-0.0608936	0.0869466	-0.147964	-0.0222275	0.230123	0.331295	-0.524188	-0.865953
1	214000000	214500000	-0.355144	-0.423485	-0.243403	-0.0493399	-0.357364	-0.284407	0.280442	0.3924	-0.418404	-0.871047
1	217000000	217500000	-1.40716	-1.22695	-1.06776	-1.07669	-1.37204	-1.14156	-0.175964	0.214775	-0.920942	-1.20574
1	218000000	218500000	-1.2251	-1.16695	-1.2705	-1.38419	-1.28583	-1.21781	-0.0063164	0.0705361	-0.829819	-1.11283
1	218500000	219000000	-1.50466	-1.33914	-1.42769	-1.46861	-0.680778	0.117056	0.455585	0.531672	-0.467675	-0.487425
1	219000000	219500000	-1.48048	-1.47602	-1.4784	-1.39989	-0.848293	-0.210209	0.39137	0.611956	-0.791575	-0.642564
1	219500000	220000000	-1.3084	-1.44389	-1.21895	-1.06549	-0.468137	0.0512684	0.581378	0.694741	-0.626542	-0.53788
1	220000000	220500000	-0.630167	-0.378796	-0.754314	-0.598278	-0.287214	0.230313	0.779182	0.672645	-0.513006	-0.284758
1	220500000	221000000	-0.950004	-0.765439	-0.845733	-0.574828	-0.134219	0.196773	0.68667	0.727177	-0.743794	-0.412772
1	221000000	221500000	-1.51319	-1.33438	-0.780258	-0.127758	0.0916804	0.213591	0.534144	0.449714	-1.05687	-0.65172
1	221500000	222000000	-1.30546	-1.18055	-0.579243	-0.0512861	0.284123	0.224542	0.661704	0.611107	-0.931413	-0.444158
1	222000000	222500000	-1.39295	-1.20136	-0.687133	0.012854	0.339496	0.179517	0.513883	0.500444	-1.12145	-0.591882
1	222500000	223000000	-0.661753	-0.0324163	0.274909	0.648844	0.790787	0.711075	0.82643	0.780032	-0.320237	0.272971
1	224500000	225000000	0.60561	0.807293	0.729513	0.938773	0.772312	0.48473	0.08313	-0.250824	-0.560273	0.131508
1	236500000	237000000	-0.566429	-0.077028	-1.04101	-1.00491	-0.786407	-0.0946294	0.548975	0.84247	0.328411	-0.437846
1	237000000	237500000	-1.05515	-0.629192	-1.31264	-1.3371	-1.4939	-0.903725	0.0624579	0.327049	0.0768462	-0.725562
1	240000000	240500000	-1.2348	-1.18673	-1.09533	-1.17887	-1.24884	-1.09325	-0.0235812	0.282483	-1.26808	-1.34214
1	244000000	244500000	0.120637	0.268954	-0.42661	-0.537248	-0.494117	-0.12915	0.129546	0.0691654	-0.822497	-0.666244
1	246500000	247000000	0.629687	0.642092	0.00793806	0.121806	-0.204486	0.00140908	-0.364098	-0.382074	-0.176124	-0.516902
1	247000000	247500000	-0.022351	0.19516	-0.36906	-0.403947	-0.559551	-0.540243	-1.11065	-1.08739	-1.0223	-1.04963
10	0	500000	0.968693	1.128	0.632791	0.649235	0.515412	0.484672	0.0154697	-0.262391	0.554387	0.729737
10	3500000	4000000	-0.455997	-0.57084	0.0729056	0.410765	0.678564	0.476317	0.920185	1.03938	1.47761	0.919204
10	4000000	4500000	-0.889174	-1.11758	-0.714358	-0.816594	-0.042259	-0.0316254	0.753412	0.69857	1.24979	1.01849
10	4500000	5000000	-1.16159	-1.12945	-0.822098	-0.81045	-0.156514	0.169149	0.492744	0.557562	0.544817	0.731111
10	5000000	5500000	-0.88391	-1.03206	-0.419882	-0.784146	-0.0870185	0.425621	-0.460113	-0.491767	-0.319164	-0.0627166
10	7500000	8000000	-0.200452	-0.101197	0.235451	0.148825	0.507548	0.398938	0.78955	0.903036	0.35181	0.191776
10	8000000	8500000	-0.755755	-0.537546	-0.0242873	-0.233612	0.603645	0.868607	0.573102	0.463353	-0.383245	-0.317507
10	9000000	9500000	-1.27506	-1.26262	-0.535393	-1.05714	-0.189937	-0.266812	0.435875	-0.0928545	-0.192342	-0.459688
10	9500000	10000000	-1.41646	-1.42257	-0.742107	-1.07587	-0.680984	-1.15122	0.567167	0.723509	0.0891025	-0.261385
10	10000000	10500000	-1.25548	-1.33203	-0.911372	-0.897193	-0.427961	-0.766862	0.628497	0.733583	0.265241	-0.0959314
10	10500000	11000000	-0.844568	-0.972335	-0.139958	-0.1777	-0.0314966	-0.00907867	0.646558	0.717677	0.656797	0.329452
10	11000000	11500000	-0.250189	-0.339816	0.265803	0.207122	0.526257	0.359594	0.824324	0.762796	0.983472	0.568711
10	17500000	18000000	-0.269546	-0.777073	-0.570818	-0.678297	-0.513971	-0.481262	0.62823	0.939745	0.14802	-0.0710232
10	18000000	18500000	-1.22196	-1.04145	-0.728024	-1.1082	-0.876627	-0.743702	0.791171	0.751682	0.31445	-0.0622402
10	20000000	20500000	-0.728203	-0.730808	-0.966428	-1.05169	-1.1485	-1.08593	0.364928	0.0912558	-0.356156	-0.586035
10	20500000	21000000	-0.6262	-0.798724	-0.709452	-1.01359	-0.585263	-0.172579	0.654908	0.578896	0.139912	-0.498644
10	22500000	23000000	0.066543	0.278019	-0.0625484	-0.0165756	0.204553	0.2772	0.472496	0.550294	0.584954	0.180564
10	24500000	25000000	-0.467947	-0.380033	-0.477619	-0.486619	-0.264938	-0.476955	0.471309	0.424817	-0.107854	-0.259607
10	27500000	28000000	-0.13273	-0.353091	0.520709	0.55322	0.00126017	0.275384	0.415782	0.389154	-0.354029	-0.423348
10	36000000	36500000	-0.561898	-0.465223	-0.867571	-1.21331	-0.739903	-0.488008	0.057339	0.345485	0.408616	-0.107086
10	37000000	37500000	-0.0982403	0.174212	-0.652447	-1.11959	-0.854045	-1.20953	-1.40383	-1.33431	-1.10114	-1.29886
10	37500000	38000000	-0.0041972	0.277907	-0.613828	-0.929651	-0.831691	-1.04685	-1.16391	-1.25857	-0.986685	-1.29449
10	38000000	38500000	0.131841	0.376716	-0.519019	-0.9032	-0.80303	-0.984236	-1.14268	-1.05668	-0.651345	-1.16635
10	38500000	39000000	0.0597302	0.282987	-0.570668	-0.692104	-0.51038	-0.907023	-1.03809	-1.00173	-0.905903	-1.1972
10	42000000	42500000	-0.116806	0.311606	-0.634547	-1.13411	-0.884128	-1.26592	-1.58262	-1.45863	-1.14426	-1.344
10	42500000	43000000	0.500611	0.885098	-0.356399	-0.622504	-0.71576	-0.792301	-1.21161	-1.16845	-1.0265	-1.05515
10	43000000	43500000	1.12319	1.29806	0.928588	0.682702	0.459809	0.266009	-0.144121	-0.0557088	-0.378191	-0.130107
10	43500000	44000000	0.286315	0.386466	-0.271058	-0.206836	0.329602	0.307578	-0.269308	-0.792556	0.466192	0.599893
10	44500000	45000000	0.419774	0.460474	0.184036	-0.184043	0.713845	0.669518	-0.122963	-0.299106	0.479666	0.693796
10	45000000	45500000	0.80087	0.827297	0.661634	0.238896	0.741256	0.023936	-0.419421	-0.74433	0.372582	0.582061
10	45500000	46000000	0.775667	0.956542	0.835102	0.350972	0.654696	0.321851	-0.103837	-0.407384	0.592387	0.441083
10	49500000	50000000	1.00039	1.25365	0.536479	0.314949	0.159319	0.523281	-0.276511	-0.47055	-0.729001	-0.471182
10	50000000	50500000	0.0891734	-0.075637	-1.04131	-0.894114	-0.520121	-0.187972	-0.850528	-0.713845	-0.517354	-0.54327
10	67500000	68000000	-0.689709	-0.702771	-0.960119	-0.878851	-1.07259	-0.75523	0.0212135	0.22835	-0.0606328	-0.828232
10	75500000	76000000	-0.20952	-0.594486	0.787571	0.918538	0.829456	0.864659	1.02427	0.97415	0.750762	1.21176
10	76000000	76500000	-0.328234	-0.707863	0.710093	0.804451	0.701735	0.764163	1.16982	1.19316	0.711443	1.09023
10	76500000	77000000	-1.09583	-1.22421	0.270754	0.440513	0.416351	0.477856	0.977544	1.00706	0.335089	0.971972
10	84500000	85000000	-1.32585	-1.30387	-0.940719	-0.429167	-0.513391	-0.635595	0.389369	0.60225	-0.679647	-1.13212
10	85000000	85500000	-1.68906	-1.61043	-1.58442	-0.927489	-1.37413	-1.16931	0.204172	0.256196	-0.666734	-1.3507
10	85500000	86000000	-1.50763	-1.66626	-1.29007	-0.583947	-0.924984	-0.914722	0.412822	0.0519219	-0.444861	-1.04474
10	86000000	86500000	-0.388896	-0.41741	-0.0362733	0.669213	0.347379	0.39331	0.926794	0.7922	0.0630507	-0.44394
10	87500000	88000000	-0.0614617	-0.38912	-0.371921	-0.089796	-0.405737	0.208075	1.03582	1.06905	0.965792	0.848838
10	88000000	88500000	-1.29586	-1.60077	-1.0717	-0.946401	-0.758656	0.0128646	1.01503	1.01761	0.652611	0.616943
10	88500000	89000000	-1.50651	-1.47519	-0.972212	-0.877727	-0.985617	-0.284842	0.755853	1.04888	0.396064	0.223251
10	89000000	89500000	-1.19722	-1.15968	-0.969219	-0.786336	-0.869608	-0.348324	0.546597	0.361804	0.550168	0.293901
10	91000000	91500000	-0.860914	-0.977535	-0.963607	-1.03118	-0.474902	-0.0689163	0.604695	0.707296	0.526029	0.314889
10	93500000	94000000	0.72689	0.494176	0.474373	0.83594	0.992444	0.506892	-0.563216	-0.399198	-0.210443	0.669482
10	94000000	94500000	-0.154521	-0.13802	-0.0381697	0.0756565	0.565283	0.169935	-0.930342	-0.867263	-0.189967	0.353154
10	95000000	95500000	0.330508	0.188615	-0.513313	-0.496094	0.395015	-0.448742	-1.14395	-1.14441	-0.579265	-1.05035
10	95500000	96000000	0.641237	0.471242	0.0509848	0.235246	0.505117	0.0169102	-1.02664	-0.946617	-0.348638	-0.239918
10	96000000	96500000	0.892769	0.753363	0.598827	0.565417	0.853966	0.353725	-0.0427227	-0.0802995	-0.168228	-0.0045014
10	98500000	99000000	-1.06479	-1.47616	-0.294943	-0.171849	0.69083	0.835745	0.919817	0.868585	-0.942402	-0.859904
10	99000000	99500000	-0.386254	-0.585013	0.0309249	-0.148117	0.917263	0.858929	0.873628	1.00851	-0.585742	-0.489637
10	117000000	117500000	0.30596	0.393327	0.367168	0.490804	0.036392	-0.0489939	-0.738301	-0.428792	-1.02511	-0.556387
10	117500000	118000000	0.411489	0.238923	0.609641	0.486629	0.581712	0.435321	-1.17853	-1.19653	-1.19796	-0.383077
10	118000000	118500000	-0.255619	0.169969	0.229446	0.265393	0.546957	0.182438	-1.461	-1.15675	-0.974161	-0.46172
10	118500000	119000000	1.10526	0.879196	0.910404	0.949716	0.792512	0.738484	-0.354915	-0.37862	-0.748123	0.192538
10	126500000	127000000	0.851392	0.826668	0.874024	1.05358	0.919818	0.937863	-0.058613	0.0152848	-0.836037	0.459799
10	129000000	129500000	0.41635	0.26033	0.570498	0.430506	0.686206	0.533881	-0.326287	-0.26125	-0.24164	0.820796
10	129500000	130000000	0.727329	0.581365	1.06148	0.580074	0.776795	0.831846	-0.117806	-0.247866	-0.299424	0.95681
10	130000000	130500000	1.10543	0.870427	0.331272	0.302099	0.501793	0.246075	-0.48495	-0.901582	-0.681503	0.594482
10	130500000	131000000	0.766294	1.02589	0.688776	0.167253	0.484666	0.46885	-0.644247	-0.813588	-0.884455	0.536438
10	131000000	131500000	1.17634	1.16783	0.976963	0.98245	0.770753	0.598922	-0.635368	-0.658255	-0.737818	0.575174
10	131500000	132000000	1.41689	1.50746	0.998145	1.07904	0.753197	0.808777	-0.141889	-0.245604	-0.556586	0.712837
11	6000000	6500000	-0.307411	-0.244993	-0.479836	-0.173107	0.110247	-0.0442396	-0.732178	-0.717545	-0.710747	-0.726341
11	8000000	8500000	0.0910449	0.0591142	0.0676505	0.663879	0.295248	0.331059	-0.449859	-0.582477	-0.242885	-0.30032
11	15500000	16000000	-0.811666	-0.977876	-0.483433	-0.358209	0.251388	-0.0177726	0.077706	-0.11872	0.246898	-0.0155819
11	20000000	20500000	0.0927733	0.0915831	-0.0132702	0.00435507	-0.0639327	-0.0456541	0.35295	0.566767	-0.459326	-0.53721
11	32500000	33000000	0.641383	0.593159	-0.000712306	-0.210774	-0.338917	-0.297569	0.0131246	-0.241818	-0.588611	-0.468512
11	36000000	36500000	0.0637125	-0.0820811	-0.0466516	-0.00778065	0.254397	0.347882	0.195747	0.333507	-0.164283	0.14467
11	43500000	44000000	0.226865	0.297191	-0.218287	-0.164123	-0.0654167	0.304788	0.496792	0.587918	0.0409598	-0.00531955
11	48000000	48500000	-0.0244254	0.396438	-0.58051	-0.913123	-0.726349	-0.897546	-0.891744	-0.87221	-0.911201	-0.826773
11	50000000	50500000	-0.119715	0.153428	-0.692831	-0.951302	-0.613002	-0.831383	-1.16268	-1.1435	-0.90698	-0.953822
11	54500000	55000000	-0.135802	0.20052	-0.565501	-0.827443	-0.584189	-0.796118	-1.1122	-1.09275	-0.793713	-0.947173
11	55000000	55500000	-0.0908997	0.120565	-0.592782	-0.830562	-0.627577	-0.872212	-1.22578	-1.11685	-0.807852	-1.00291
11	57500000	58000000	0.745219	0.921036	0.107253	0.0167735	0.148936	0.402003	-0.144982	-0.0680389	-0.429452	-0.515435
11	60500000	61000000	0.554131	0.461787	-0.392174	-0.516567	-0.0668779	-0.236747	-0.714939	-0.786981	-0.510682	-0.311355
11	63000000	63500000	1.15385	1.2272	0.882092	0.691509	0.985896	0.515751	-0.560461	-0.766367	0.26363	0.540913
11	79000000	79500000	-0.248494	-0.334285	0.122309	0.168418	0.404829	0.411815	0.255123	0.737738	-0.336236	-0.169204
11	79500000	80000000	-1.23947	-1.20956	-0.867729	-0.407471	-0.199357	-0.0592807	0.3014	0.760681	-0.795041	-0.795299
11	80000000	80500000	-1.4389	-1.3229	-1.20418	-1.07819	-0.582328	-0.424438	0.342901	0.674582	-0.941793	-1.00785
11	80500000	81000000	-1.32918	-1.43784	-1.25825	-1.05806	-0.494537	-0.0587154	0.579298	0.628309	-0.910902	-1.03692
11	86500000	87000000	-0.197555	-0.204975	-0.0764229	0.106194	0.371405	0.686578	0.249337	0.550057	-0.313944	-0.12423
11	93000000	93500000	0.24021	0.139169	-0.370525	-0.297321	-0.793598	-0.306109	-0.863317	-0.865692	-0.982739	-0.865657
11	93500000	94000000	0.729171	0.796796	0.0112721	0.125738	-0.0714223	0.0575483	-0.771448	-0.661187	-0.838828	-0.759393
11	94000000	94500000	0.517949	0.585923	-0.585806	-0.591513	-0.866704	-0.920726	-1.29155	-1.24677	-0.907298	-0.833409
11	94500000	95000000	0.477211	0.471054	0.322219	0.572871	0.534346	0.383353	-0.125928	-0.162802	-0.69532	-0.305212
11	95000000	95500000	0.137032	-0.180416	0.0681388	0.497513	0.474671	0.799569	-0.262264	-0.355663	-0.35967	0.055501
11	123500000	124000000	-0.361545	-0.494348	0.293812	0.552896	0.601667	0.120166	-0.902804	-1.0669	-0.540827	-0.614258
11	124500000	125000000	-0.421184	-0.44871	0.337841	0.495596	0.719183	0.298421	-0.613639	-0.83747	-0.383101	-0.488475
11	125500000	126000000	0.862342	0.82211	0.846891	1.05148	0.962671	0.731143	-0.578602	-0.827069	-0.395659	-0.255216
11	126500000	127000000	0.0147499	-0.230793	0.968586	0.990413	0.979891	0.950731	0.404326	0.326923	-0.592763	-0.0839714
11	127000000	127500000	-0.926099	-1.19876	0.468681	0.750712	0.72287	0.483028	0.116561	-0.141406	-0.811965	-0.578336
11	127500000	128000000	-1.05217	-1.35008	0.432073	0.750577	0.651137	0.312586	-0.195055	-0.334786	-0.879075	-0.850894
11	128000000	128500000	-0.96306	-1.29382	0.449499	0.759459	0.753636	0.601057	0.530213	0.695707	-0.526712	-0.0765753
11	128500000	129000000	-0.445164	-0.553068	0.817265	1.1038	0.942005	0.816954	1.00661	0.984066	-0.134611	0.12673
11	129000000	129500000	-0.480154	-0.817645	0.727741	0.813637	0.790622	0.650767	0.708555	0.205022	-0.586904	-0.416466
11	129500000	130000000	-0.0693682	-0.106696	0.959858	0.916	0.929108	0.769658	0.911568	0.704994	-0.49543	-0.180182
11	132000000	132500000	0.147465	-0.189393	0.752539	0.561679	0.921736	0.726799	0.523927	0.817658	-0.380964	0.426228
11	132500000	133000000	0.183228	-0.279036	0.636016	0.583168	0.920655	0.765253	0.615999	0.711303	-0.290879	0.406709
12	13500000	14000000	-0.000683918	-0.171701	0.506483	0.590359	0.325895	0.264474	-0.161124	-0.0816727	-0.582162	-0.496526
12	14000000	14500000	0.344012	0.252163	0.354825	0.655719	0.306687	0.252039	-0.213658	-0.280751	-0.351477	-0.383061
12	22500000	23000000	-0.579447	-0.832971	-0.507576	-0.450207	-0.285161	-0.307909	0.0650315	0.156754	-0.559473	-0.635491
12	24000000	24500000	-0.84977	-0.879988	-0.175851	-0.0869112	-0.986466	-0.934874	-0.0333668	0.205781	-0.518157	-0.608452
12	24500000	25000000	-0.0546002	-0.480376	-0.179174	-0.177698	-0.43856	-0.614465	0.321305	0.56977	-0.410705	-0.441927
12	25000000	25500000	-0.314345	-0.0955465	0.242659	-0.0243217	-0.55233	-0.100723	0.514731	0.646212	-0.46719	-0.0472153
12	25500000	26000000	-0.494591	-0.397368	0.235919	0.378764	0.19997	0.487926	0.465879	0.742555	-0.29535	0.193256
12	26000000	26500000	-0.000434559	-0.20413	-0.118178	-0.245213	-0.308145	-0.265874	0.540821	0.284267	-0.0733345	0.536704
12	26500000	27000000	0.464986	0.180668	-0.421501	-0.081716	-0.446117	-0.17454	0.392906	0.653533	0.154431	0.4758
12	27000000	27500000	0.00536629	-0.155444	-0.327137	-0.429532	-0.315182	-0.278288	0.269021	0.578268	0.309443	0.566291
12	29500000	30000000	-0.28668	-0.114511	-0.217489	-0.0254008	0.152878	-0.0369788	-0.580407	-0.6471	-0.47841	-0.68682
12	30500000	31000000	0.366842	0.715255	0.0263476	0.218339	-0.0299415	0.00809049	-0.427364	-0.536677	-0.110583	-0.310517
12	32500000	33000000	0.623168	0.389469	-0.173428	-0.182833	0.241125	0.307767	0.0336124	0.270785	-0.34137	-0.660357
12	41500000	42000000	-0.484088	-0.723509	-0.829002	-0.961066	-0.490089	-0.326839	-0.0263082	0.182496	-0.857858	-0.926744
12	42500000	43000000	-0.57424	-0.495079	-0.179941	-0.0604424	-0.150977	0.390568	0.426168	0.832117	-0.139508	-0.191171
12	43000000	43500000	-0.880775	-1.04193	-0.802134	-0.860806	-0.87567	-0.513856	0.17995	0.206899	-0.612093	-0.598927
12	46000000	46500000	0.863494	0.782203	-0.579431	-0.476304	0.128326	0.231171	-0.378895	-0.299065	0.0119094	-0.052967
12	46500000	47000000	0.691492	0.541656	-0.881422	-0.96029	0.061905	-0.28825	-0.814724	-0.930183	-0.404513	-0.0700912
12	47000000	47500000	0.590844	0.721524	-0.627677	-0.718907	0.428617	0.0867382	-0.961682	-0.982381	-0.639897	-0.158428
12	47500000	48000000	1.07223	1.15779	0.486238	0.388095	0.883808	0.832034	0.0339214	-0.133158	0.587869	0.743069
12	48000000	48500000	0.938748	1.01718	-0.0633893	-0.0735808	0.699358	0.492133	-0.612222	-0.753446	0.766896	0.885928
12	54500000	55000000	0.886541	0.732335	0.35786	0.424348	0.764155	0.215987	-0.334233	-0.538351	-0.703809	-0.599532
12	65000000	65500000	0.0341875	-0.0103758	-0.411359	-0.368833	-0.162189	0.0881042	0.66033	0.698943	0.0744897	0.451679
12	66000000	66500000	0.36866	0.270594	0.0787538	0.0578517	-0.222127	0.106309	0.744828	0.473928	0.00896217	0.593327
12	76000000	76500000	0.434665	0.556675	-0.471272	-0.243044	-0.409742	-0.154074	-0.1482	0.0153398	-0.657125	-0.64748
12	89500000	90000000	-1.12226	-1.135	-1.15589	-1.05322	-0.503811	0.280623	0.379124	0.787216	-0.112048	-0.461182
12	91000000	91500000	-1.45013	-1.47794	-1.33455	-1.34223	-1.21297	-1.24151	0.29791	0.364069	-0.168623	-0.355103
12	91500000	92000000	-1.5577	-1.38849	-1.39055	-1.22852	-1.21939	-1.02276	0.78076	0.578392	-0.000912481	-0.048908
12	92000000	92500000	-1.14008	-1.21836	-1.22547	-1.115	-0.764831	-0.577188	0.941787	1.16126	0.426643	0.2271
12	92500000	93000000	-0.977766	-0.822821	-0.862634	-0.62931	-0.514054	-0.219122	1.16937	1.25646	0.819818	0.43701
12	118500000	119000000	0.931805	0.989335	1.13231	0.979746	1.1146	0.846432	0.2038	-0.206907	-0.470471	-0.282444
12	125000000	125500000	-0.105715	0.075712	0.339695	0.266775	0.725252	0.487131	-0.0575002	-0.0487103	-0.638842	-0.365073
12	127500000	128000000	-0.845305	-0.83013	-0.195623	-0.422564	0.343847	0.113659	-0.439415	-0.616511	-0.79796	-0.820373
12	128000000	128500000	-0.355682	-0.433917	-0.0588003	0.132774	0.806549	0.581997	-0.149121	-0.242452	-0.750954	-0.722684
12	128500000	129000000	-0.0924808	0.0579959	0.641368	0.686392	0.800122	0.882235	-0.43068	-0.285135	-0.772653	-0.44694
12	129000000	129500000	-0.299721	0.176926	0.546582	0.456507	0.460807	0.548914	-0.696881	-0.876166	-0.774133	-0.713491
12	129500000	130000000	-0.0166515	0.289301	0.458857	0.67927	0.652796	0.572662	-0.793954	-0.856773	-0.740022	-0.723213
12	130000000	130500000	0.782264	0.841195	1.05933	1.11851	1.12269	0.835083	-0.201201	-0.462466	-0.661866	0.00614891
13	31000000	31500000	0.879826	1.07175	0.562145	0.142158	0.971267	0.721461	0.131078	-0.139999	1.40838	1.40177
13	31500000	32000000	0.609694	0.555118	-0.443648	-0.410934	0.483662	0.442727	0.0575107	-0.354526	1.04088	1.26606
13	32000000	32500000	0.755236	0.614921	-0.027197	-0.178587	0.969244	1.07824	1.13337	1.08743	1.63268	1.39521
13	35500000	36000000	0.171027	0.197787	-0.143813	-0.274508	-0.621028	-0.660717	-0.491568	-0.538431	-0.0750752	0.339523
13	36000000	36500000	0.757615	0.748054	-0.0507693	-0.173738	-0.788793	-0.741384	-0.917431	-0.910301	-0.32879	-0.128371
13	36500000	37000000	0.381951	0.72871	-0.277782	-0.493339	-0.13758	-0.132371	-0.356632	-0.680984	-0.23041	0.0280757
13	39000000	39500000	0.139941	-0.428826	0.192627	0.675123	-0.227056	0.017346	1.17183	1.10551	1.07732	0.780036
13	39500000	40000000	-0.000313611	0.174411	0.626886	0.900622	-0.272246	0.0295842	0.57432	0.855637	1.31988	0.920138
13	47500000	48000000	-0.0679066	0.116756	-0.686835	-0.566383	-0.147039	-0.339931	-0.698106	-1.06193	-0.705784	-0.384706
13	53000000	53500000	-0.342592	-0.211972	-0.285709	-0.361652	-0.0961313	0.154129	-0.561618	-0.40334	-0.81243	-0.737184
13	54000000	54500000	-0.314732	-0.311019	-0.0672154	0.119139	-0.483643	-0.53078	-0.771998	-0.568603	-1.0306	-1.0565
13	55500000	56000000	0.332164	-0.297806	-0.808746	-0.825694	-1.04671	-1.21121	-1.28469	-1.26649	-1.07033	-1.15369
13	59000000	59500000	-0.67803	-0.831571	-0.744575	-0.460255	0.271797	0.565125	0.36932	0.645805	-0.215485	-0.44545
13	60000000	60500000	0.347254	0.63554	-0.320641	0.142482	0.702691	1.04447	0.938082	1.05932	-0.411252	-0.419458
13	73000000	73500000	0.643388	0.480875	0.986463	0.403661	0.367839	-0.146309	-1.05863	-1.11333	-0.724394	-0.10179
13	73500000	74000000	0.380632	0.258912	0.0754369	-0.0175854	-0.0330795	0.160831	-0.569881	-0.454676	-0.182879	0.262303
13	76000000	76500000	-1.49582	-1.643	-1.41158	-1.56428	-1.33337	0.197107	1.48368	1.68729	0.00196832	0.682516
13	76500000	77000000	-0.912338	-0.667461	-1.0551	-0.937703	-0.116527	0.773339	1.45598	1.46704	-0.0601353	0.720835
13	79000000	79500000	0.575758	0.657277	0.547798	0.635001	0.200808	0.585399	-0.609369	-0.923289	-1.15139	-1.01612
13	81500000	82000000	-0.37684	-0.227215	0.485409	0.464294	-0.571319	-0.573776	-0.926612	-0.802631	-1.08379	-1.12418
13	93000000	93500000	0.111629	-0.0494944	-0.443796	-0.526597	-0.701941	-0.711284	-0.635406	-0.329271	-0.516297	-0.322654
13	94500000	95000000	0.585562	0.577502	0.749417	0.547566	0.583472	0.104588	-0.864456	-0.926839	-0.722823	-0.478875
13	95000000	95500000	0.748319	0.795201	0.28718	0.700065	0.696009	0.54471	-0.5467	-0.56097	-0.775	-0.21101
13	97000000	97500000	-0.0956468	-0.260987	0.592661	0.829244	0.925318	0.772527	1.10335	0.873188	0.358732	0.698739
13	103000000	103500000	-0.615951	-0.773441	-0.63389	-0.365227	-0.323652	-0.267193	0.564052	0.658884	-0.273758	-0.399545
13	103500000	104000000	-0.820469	-1.24745	-0.95981	-1.07361	-0.832115	-0.775288	0.16859	0.313186	-0.485587	-0.520307
13	105500000	106000000	-0.996527	-0.930436	-0.583829	-1.15997	-1.14438	-1.04426	0.258323	0.22257	-0.479909	-0.00762173
13	109000000	109500000	-0.659433	-0.873892	-0.276776	0.191259	-0.0199183	-0.38095	0.214967	0.261071	-0.453774	0.410587
13	109500000	110000000	-0.568048	-0.738747	-0.262661	0.0908758	0.210498	0.0449137	0.986815	0.745672	-0.0295364	0.556737
14	19500000	20000000	0.460934	0.530791	-0.246678	-0.753193	-0.34361	-0.444349	-1.03822	-1.01895	-0.635952	-0.844568
14	20000000	20500000	0.812156	0.980766	0.226097	-0.230009	0.181748	-0.2092	-0.601964	-0.651409	-0.349139	-0.632861
14	21500000	22000000	0.969931	0.982217	1.03805	0.762332	0.61368	0.432563	-0.102187	-0.377707	-0.67416	-0.659739
14	32000000	32500000	0.0726375	0.19805	-0.114862	-0.0768112	-0.183967	-0.0895972	0.547453	1.07633	1.10747	0.899247
14	33500000	34000000	-0.104386	-0.103681	-0.113733	0.0339536	-0.0261934	0.050993	-0.664296	-0.724846	0.119512	0.758522
14	35500000	36000000	0.0647739	0.0556385	-0.662094	-0.731728	-0.980196	-0.96125	-0.392703	-0.670211	-0.377694	-0.387601
14	36000000	36500000	0.0160033	-0.0823172	-0.891605	-0.552035	-0.0824232	0.1054	-1.07511	-1.09603	-0.904314	-0.948695
14	36500000	37000000	-0.782901	-0.465256	-0.156511	-0.21095	0.361561	0.707108	-0.882973	-0.768381	-0.832614	-0.850044
14	51500000	52000000	0.041167	-0.415303	-0.382762	0.452156	0.884611	1.12072	1.10658	1.07509	0.69511	1.20128
14	54000000	54500000	-0.340919	-0.441398	-0.622554	0.338615	1.07057	0.840409	0.946266	0.942456	0.871589	1.02651
14	57500000	58000000	-0.98332	-0.831302	-0.104817	0.47194	0.881833	0.331888	-0.700246	-0.941342	-1.0724	-1.10514
14	58500000	59000000	-0.400816	-0.179245	0.535663	1.02676	0.962291	1.03402	0.943642	0.875527	-0.20763	0.690912
14	60500000	61000000	0.208604	0.2141	-0.0618143	0.351525	-0.284943	-0.566968	-0.319867	-0.430375	-0.816305	-0.712969
14	63500000	64000000	0.333628	0.30259	-0.410803	-0.31695	-0.450776	-0.357059	0.419715	0.529302	0.55255	0.660118
14	65000000	65500000	-0.466744	-0.290007	0.229314	0.44246	0.342367	0.609074	0.0480719	0.216021	-0.0247625	0.400005
14	78000000	78500000	-1.08306	-1.06668	-0.646997	-0.506234	0.124557	0.0886495	-0.823756	-1.05867	-0.879342	-0.898463
14	88000000	88500000	-1.22193	-1.23433	-0.923313	-0.841041	-0.116426	0.169478	-0.204601	-0.306025	-0.812182	-0.8398
14	97000000	97500000	0.30417	0.0313185	0.720472	0.931623	0.910877	0.482296	-0.0227167	-0.401209	-0.948426	-0.409195
14	97500000	98000000	-0.497227	-0.410376	0.468144	0.629079	0.656911	0.498883	-0.40945	-0.377255	-1.01117	-0.702472
14	98000000	98500000	-0.383439	-0.551075	0.264263	0.383787	0.665134	0.302362	-0.616414	-0.536284	-1.03066	-0.506285
14	98500000	99000000	-0.35963	-0.525249	0.555584	0.661046	0.787142	0.514695	-0.142787	-0.400808	-1.07634	-0.583897
14	106000000	106500000	0.0518203	0.738026	-0.747328	-1.05941	-0.806765	-0.77367	-0.988957	-0.864612	-0.876638	-1.04757
15	22500000	23000000	0.568141	1.06178	0.468277	0.0383157	0.278675	-0.0416209	-0.327203	-0.599327	-0.669652	-0.982274
15	23000000	23500000	0.710604	0.74629	-0.10364	-0.229369	-0.306676	-0.616513	-1.04563	-0.29732	-0.986596	-1.21701
15	25000000	25500000	0.836623	1.05983	0.230552	-0.111039	-0.0671409	-0.864026	-0.71727	-0.760668	-1.02595	-1.2215
15	25500000	26000000	1.02658	0.960863	-0.332881	-0.223889	0.110365	-0.274101	-1.01937	-1.00365	-1.10332	-1.3064
15	26000000	26500000	0.899745	0.824084	-0.267393	-0.616109	-0.0752325	-0.69019	-1.36559	-0.714113	-1.12364	-1.35497
15	26500000	27000000	0.899606	0.942429	0.148295	-0.423156	-0.261994	-0.394428	-1.257	-0.64603	-1.16634	-1.26314
15	27500000	28000000	0.644933	0.834065	-0.0330002	-0.660933	-0.349581	-0.292002	-1.56651	-0.680734	-1.18433	-1.27662
15	28000000	28500000	0.691532	0.796385	0.4927	0.372089	0.0522181	0.284489	-0.632234	-0.981091	-0.61567	-0.789982
15	28500000	29000000	1.09186	1.12562	0.705917	0.488538	0.760772	0.353982	-0.715623	-1.54249	-0.643006	-0.307194
15	29000000	29500000	0.780083	1.10936	0.515412	0.735911	0.647223	0.699784	-0.606161	-1.02593	-0.833678	-0.684634
15	29500000	30000000	1.01659	1.13363	0.727859	0.764066	0.789161	0.936417	-0.0136239	-1.0641	-0.417211	-0.229453
15	31500000	32000000	0.100456	0.182249	0.337854	0.375774	0.00552363	0.0623724	-0.986356	-1.05218	-0.983934	-0.914828
15	32000000	32500000	0.20997	0.101319	0.173558	0.111327	0.0484181	0.305275	-1.24442	-1.56352	-0.81504	-0.873724
15	32500000	33000000	0.496532	0.605133	0.490429	0.0371175	-0.121493	-0.40019	-0.61343	-1.17963	-1.00405	-0.7756
15	33000000	33500000	0.265933	0.549365	-0.00398976	-0.0603105	-0.250728	-0.110479	-0.652896	-1.43192	-1.0647	-0.959379
15	33500000	34000000	0.330994	0.383679	-0.200016	-0.120455	-0.166092	-0.649292	-0.810701	-1.46965	-1.00557	-0.99854
15	57500000	58000000	-0.497902	-0.679648	-0.00872546	0.111982	0.328841	0.777629	0.364684	-0.124019	0.803814	0.364491
15	58000000	58500000	-0.293573	-0.427688	0.377364	0.863908	0.736184	0.998425	-0.097623	-0.370301	0.794695	0.506488
15	59500000	60000000	0.9511	0.626871	0.978629	0.666344	0.936015	0.846846	-0.229379	-0.125946	-0.0835849	-0.0798296
15	60000000	60500000	0.724571	0.657273	1.18567	1.10782	0.428265	0.701485	-0.0980436	-0.44359	-0.123419	0.149342
15	60500000	61000000	-0.240778	-0.6011	0.473606	0.259156	0.301385	0.0816547	-0.234201	-0.116069	-0.173966	0.147202
15	61500000	62000000	-0.989216	-1.42633	-0.154015	-0.218707	-0.414935	0.0170702	0.0864207	0.0049091	-0.295775	-0.0886366
15	76000000	76500000	-0.0869472	-0.629261	0.60382	0.576099	0.282773	0.214798	1.06442	1.32902	1.19108	0.973727
15	77000000	77500000	0.12829	-0.245422	0.633215	0.76596	0.618217	0.250352	1.46363	1.37004	1.31573	1.24092
15	83000000	83500000	0.1367	-0.350816	0.214766	0.0487704	0.37893	0.4658	1.40959	1.39911	0.61562	0.787641
15	83500000	84000000	-0.936583	-1.03372	-0.59131	-0.751652	-0.0611101	-0.18924	0.91764	1.38608	0.0307073	0.586781
15	84000000	84500000	-0.615071	-0.702057	-0.473828	-0.401775	0.508785	-0.0374433	1.12923	1.30079	0.0869446	0.622531
15	85500000	86000000	-0.806392	-1.01691	-0.525391	-0.460407	0.326944	0.653315	0.233793	0.989492	-0.340642	-0.187431
15	86500000	87000000	-1.70088	-1.62339	-1.31151	-1.2863	-0.600729	-0.446876	-0.0429207	1.36834	-1.10315	-1.0226
15	87500000	88000000	-1.6472	-1.63153	-1.47662	-1.17662	-0.323685	-0.145841	0.0664206	1.24989	-1.03189	-0.943883
15	88000000	88500000	-1.41884	-1.2957	-0.943351	-0.506007	0.0343044	0.459282	0.269341	1.16695	-0.805471	-0.63113
15	88500000	89000000	-0.188915	0.0855299	0.448949	0.653238	0.771443	0.262807	0.971827	1.28815	-0.693053	-0.141913
15	91000000	91500000	-0.187556	0.186834	0.579654	0.365193	0.0718129	0.361555	1.04203	1.41475	-0.626956	0.0987601
15	91500000	92000000	-0.704751	-0.289965	0.21771	0.292088	0.186622	-0.0564672	0.952104	1.5085	-0.478962	0.182617
15	95500000	96000000	-1.36819	-1.49612	-1.53312	-1.38518	-1.63639	-1.52318	-0.0910193	1.28067	-0.906331	-0.989658
15	98500000	99000000	0.280794	0.219209	-0.120588	-0.0998681	-0.102291	0.131971	0.88696	1.23002	-0.430885	-0.324568
15	99000000	99500000	-0.337825	-0.318063	-0.379221	-0.242398	0.0988701	-0.114011	0.523785	1.40037	-0.0746211	0.074458
15	99500000	100000000	-0.807098	-0.705569	-0.27702	-0.345186	-0.208543	0.146244	0.524065	0.8984	0.00762743	-0.00439789
16	5000000	5500000	0.263746	-0.086651	0.457	0.728948	0.236315	0.589233	-0.580494	-0.660046	-0.491856	-0.506899
16	5500000	6000000	-0.563855	-0.759757	-0.0327394	0.140709	0.0791611	-0.106378	-1.16756	-1.04288	-0.751005	-0.976905
16	8500000	9000000	0.0519775	-0.0711035	0.729664	0.709658	0.564002	0.539733	0.043955	0.303793	-0.261429	-0.448822
16	9500000	10000000	-0.134334	0.00911731	0.352495	0.211961	0.416619	0.589653	-0.452096	-0.339768	-0.849248	-0.873257
16	12500000	13000000	0.319503	0.232242	0.525655	0.551223	0.635096	0.603232	-0.263091	-0.0354264	-0.904319	-0.912624
16	13000000	13500000	0.489405	0.301862	0.303266	0.603786	0.50256	0.58967	-0.590945	-0.74847	-0.891083	-1.08206
16	13500000	14000000	0.347026	0.227208	0.49795	0.667522	0.694634	0.144791	-0.467511	-0.843717	-0.810773	-0.90929
16	16500000	17000000	0.0823498	0.21057	0.571053	0.299161	0.883114	0.578806	-0.711784	-0.882754	-0.697925	-0.380941
16	17000000	17500000	0.52164	0.473817	0.622872	0.64762	0.861806	0.736727	-0.479045	-0.34212	-0.776926	-0.410686
16	17500000	18000000	0.597145	0.608427	0.439065	0.473446	0.634735	0.463816	-0.929255	-1.16761	-0.830812	-0.59381
16	19000000	19500000	0.813039	1.15276	1.16993	1.12839	1.156	0.699812	-0.506303	-0.739313	-0.488032	-0.187834
16	19500000	20000000	0.745296	0.811698	0.891497	0.633105	0.765849	0.624983	-0.044693	-0.265132	-0.149717	-0.251323
16	20000000	20500000	0.389948	0.341086	0.578571	0.16818	0.0255011	0.351793	-1.07229	-1.22042	-0.899608	-0.890508
16	20500000	21000000	0.462048	0.208047	0.426243	0.420196	0.597487	0.474153	-0.458218	-0.931444	-0.253671	-0.363197
16	22500000	23000000	0.903863	0.935299	0.635059	0.506819	0.732985	0.727173	-0.918858	-1.01615	-0.644172	0.0717635
16	23000000	23500000	0.80108	1.08902	0.939877	0.925577	1.15722	0.587944	-0.319515	-0.459031	-0.397045	-0.3627
16	24000000	24500000	0.828535	0.72246	0.698118	0.658884	0.883028	0.96292	0.0334222	-0.28602	-0.737565	-0.367651
16	25000000	25500000	0.258217	0.359945	0.330242	0.425179	0.580569	0.477145	-0.553835	-0.612117	-0.760966	-0.828361
16	25500000	26000000	-0.201364	0.143933	0.23255	0.00108414	0.229636	-0.0831223	-0.870292	-1.0753	-0.893436	-1.1434
16	26000000	26500000	-0.20623	-0.251913	-0.0385491	-0.101044	0.329095	0.016763	-0.912149	-1.07922	-0.869471	-1.10671
16	26500000	27000000	-0.136546	-0.261429	0.0792885	-0.0473331	0.394046	0.0517252	-1.04214	-1.21359	-0.816725	-1.01286
16	27000000	27500000	0.53221	0.703245	0.506426	0.537734	0.862696	0.730575	-0.171038	-0.28401	-0.570906	-0.584824
16	48500000	49000000	-0.0179043	0.137862	-0.640781	-0.370556	-0.476157	-0.686063	-1.46869	-1.34362	-1.07969	-1.19454
16	49000000	49500000	0.122255	0.165092	-0.449009	-0.323625	0.396004	-0.365917	-1.3117	-1.1993	-1.1537	-1.24198
16	53500000	54000000	-0.714161	-0.802063	-0.302939	-0.274795	-0.0569266	0.00157069	1.01056	1.18509	-0.100947	0.162506
16	54000000	54500000	-0.5328	-0.619179	0.390487	0.745768	0.444141	0.184918	0.892163	1.19477	-0.144083	0.225035
16	54500000	55000000	-0.79913	-0.935831	0.13978	0.418829	0.383012	-0.038183	0.752863	0.766895	-0.184778	0.00264085
16	55000000	55500000	-0.637701	-0.902192	-0.303781	0.00596632	0.460907	0.0335481	0.420365	0.621238	-0.65087	-0.223709
16	55500000	56000000	-1.0397	-0.996444	-0.567564	-0.0462845	0.0584886	0.312216	0.149489	0.377581	-0.659362	-0.178224
16	56000000	56500000	-0.499388	-0.509315	0.327131	0.313244	0.64124	0.17783	0.95288	0.746355	0.0585693	0.341077
16	58000000	58500000	0.492492	0.468758	0.468206	0.271761	0.0633166	-0.248185	0.949184	1.12578	0.78025	0.35598
16	65500000	66000000	-1.1963	-1.26462	-1.33026	-1.03335	-1.45044	-1.01168	-0.0832171	0.147929	-0.50115	-0.755881
16	66000000	66500000	-0.810121	-0.721644	-1.09912	-0.874612	-1.33719	-0.924903	0.0822126	0.340844	0.259017	-0.417305
16	66500000	67000000	0.548704	0.558803	0.360792	0.373327	0.0241652	-0.11219	0.987318	1.2516	1.40365	0.949503
16	71000000	71500000	0.435505	0.344535	0.468402	0.364502	0.354796	0.292782	-0.218723	-0.883315	-0.673198	0.128417
16	81000000	81500000	-0.163097	-0.108262	-0.415775	-0.176148	0.29228	0.377012	0.389211	0.335313	0.193429	0.282871
17	20000000	20500000	0.455621	0.330562	-0.186259	-0.489499	-0.281987	-0.18277	0.125075	0.595035	-0.559917	-0.310735
18	13500000	14000000	0.914618	1.08865	0.685348	0.318543	0.705593	0.55491	-0.0693466	-0.156515	0.722987	0.324894
18	21000000	21500000	0.825088	0.937516	0.684755	0.131785	0.0460329	0.00791395	-0.179804	-0.311092	-0.155353	-0.0956148
18	27500000	28000000	-0.691267	-0.782564	-0.464986	0.0202627	-0.420124	-0.422081	0.128672	0.378203	-0.563171	-0.962072
18	31000000	31500000	0.166052	-0.313816	-0.568923	-0.585311	0.542551	0.473402	0.123729	0.0754725	-0.204009	-0.45602
18	38000000	38500000	-1.34477	-1.46603	-1.02738	-1.23769	-0.566545	-0.936867	0.589489	0.284982	-0.789854	-0.608927
18	38500000	39000000	-1.23399	-1.40375	-1.20362	-1.157	-1.08814	-1.29091	0.464854	0.170903	-0.861061	-0.665528
18	39500000	40000000	-0.414424	-0.733875	-0.356412	-0.582675	-0.863103	-0.917107	0.506972	0.151608	-0.568803	-0.453307
18	40000000	40500000	-0.850114	-1.07897	-1.04083	-1.03222	-1.00458	-0.838373	0.318176	0.367147	-0.925505	-0.831242
18	40500000	41000000	-1.50525	-1.39241	-1.38118	-1.36147	-1.47517	-1.40308	0.465933	0.565271	-1.07101	-0.999483
18	41000000	41500000	-1.27947	-1.02749	-1.29188	-1.31701	-1.48945	-1.45147	0.428921	0.624079	-0.834371	-0.758452
18	41500000	42000000	-0.95506	-0.955416	-0.807661	-0.9674	-0.6203	-0.250594	0.611753	0.932151	-0.302039	-0.388778
18	43500000	44000000	-0.971886	-1.15753	-1.26737	-1.1941	-1.19951	-1.33883	0.855517	0.502888	-0.605911	-0.554231
18	44000000	44500000	-1.46122	-1.30494	-1.31549	-1.29685	-1.3407	-1.3939	0.743687	0.767372	-0.48368	-0.164584
18	44500000	45000000	-0.889392	-0.825627	-0.638442	-0.355597	-0.0447913	-0.0844303	1.20407	1.25599	0.8295	0.586311
18	45000000	45500000	-0.978123	-0.865214	-0.76779	-0.353877	-0.493472	-0.266497	0.938139	1.05354	-0.150692	0.347046
18	56000000	56500000	-0.0570121	-0.151866	-0.597922	-0.404557	-0.133743	0.0321015	0.180631	0.209681	-0.395648	0.557515
18	59500000	60000000	-0.0178004	-0.02752	-0.180108	0.178868	0.307263	0.3581	0.611231	1.03111	-0.496612	0.297176
18	61500000	62000000	-0.481879	-0.341872	0.15115	0.485762	0.512473	0.574687	-0.135326	-0.0622544	-0.347611	-0.0334987
18	74500000	75000000	-0.304734	0.0529686	0.15846	0.0714064	0.558464	0.827264	0.520928	0.673208	1.30461	1.25177
18	75500000	76000000	-0.298976	-0.216547	0.189968	0.0966014	0.296721	0.748162	-0.872144	-1.08764	-0.430998	0.596909
18	76000000	76500000	0.355266	0.329047	0.681185	0.616608	0.637684	0.860285	-0.655617	-0.806854	-0.0860845	0.854368
18	77000000	77500000	1.12592	0.991972	1.22177	0.987365	0.82349	0.651245	-1.15994	-1.1803	-0.517229	0.238509
18	77500000	78000000	0.617666	0.684944	1.32186	1.15604	0.675474	0.401587	-1.20017	-1.09822	-0.714022	-0.445799
18	78000000	78500000	0.523574	0.205633	1.11675	0.993144	0.784925	0.429503	-1.09029	-1.00772	-0.438539	-0.0672067
18	78500000	79000000	1.0552	0.997552	1.30158	1.24119	1.05122	0.842831	-0.480104	-0.412083	-0.21002	0.523609
19	500000	1000000	0.94857	0.989947	1.02368	0.885044	-0.0918485	-1.26416	0.972554	1.08075	1.18261	1.10678
19	2500000	3000000	1.01106	0.822422	1.06871	0.871628	-0.143488	-1.20066	0.973702	1.20019	1.37192	1.29849
19	5000000	5500000	0.89322	0.689192	1.06386	0.558615	-0.189381	-1.22729	1.15408	0.956951	1.1773	1.20174
19	6000000	6500000	0.137527	0.523069	-0.465806	-0.29684	-0.880297	-1.3182	-0.707487	-0.842907	0.514217	1.016
19	7000000	7500000	0.289082	0.540248	0.0315857	-0.0455522	-0.815369	-1.28928	-0.598255	-0.710952	0.139177	0.788702
19	7500000	8000000	0.999514	1.03717	0.854582	0.607375	-0.363469	-1.09761	0.284114	0.442414	0.378134	0.95368
19	8000000	8500000	0.813914	0.981025	0.640055	0.50709	-0.389795	-1.15955	0.579038	0.842491	0.224066	0.715851
19	9500000	10000000	-0.252741	0.517856	-0.541787	-0.475369	-1.24394	-1.17909	-0.939654	-0.849966	-0.574329	-0.270954
19	10000000	10500000	1.16066	0.921284	0.738928	0.732233	-0.130079	-1.06488	0.613759	0.713601	0.497885	0.809558
19	11500000	12000000	0.524137	0.663033	0.74594	0.402008	-0.467211	-0.967075	0.643642	0.34188	1.04314	1.06428
19	12000000	12500000	0.303155	0.602051	0.423438	0.455024	-0.712749	-1.13568	0.252869	0.340938	0.758766	0.741202
19	16500000	17000000	0.28032	0.472315	0.402833	0.455958	-0.190778	-1.15133	0.753208	0.854362	0.839146	1.26611
19	19500000	20000000	-0.284237	-0.339948	0.253007	-0.0615363	-0.726149	-0.805604	-0.336455	-0.00146674	-0.875955	-0.809787
19	32500000	33000000	-0.953221	-1.63836	-0.150843	-0.490905	-0.12167	-0.558692	0.364555	0.0713967	-1.19114	-0.572912
19	37500000	38000000	-0.451745	-0.831248	0.165085	-0.00422175	0.287393	0.389747	-0.740691	-1.0458	-0.574218	-0.806637
19	39500000	40000000	0.491526	0.0728576	0.14904	0.727928	0.600145	0.508467	-1.00396	-0.98576	-0.376892	0.288487
19	41000000	41500000	-0.233043	0.0806243	-0.369558	0.0039642	0.323703	0.712235	-0.404574	-0.588217	-0.0321608	0.337941
19	50500000	51000000	0.0216166	0.601285	-0.450106	0.147374	0.589946	1.38397	-0.82467	-0.898385	-0.217027	0.174763
19	52000000	52500000	0.530942	0.636856	0.192231	0.62141	0.97909	1.35405	-0.501493	-0.470974	0.0479939	-0.875637
19	53000000	53500000	0.909573	0.666135	0.753195	0.928904	1.33779	1.5349	-0.143366	-0.0114015	-0.34113	-1.04393
19	54000000	54500000	0.714106	0.855859	-0.309919	0.311196	0.432704	1.17478	-0.485197	-0.568743	-0.305128	-0.675931
2	3500000	4000000	-0.411003	-0.108423	-0.293614	-0.419302	0.329126	0.228125	0.632253	0.820647	-0.0344001	0.609564
2	4000000	4500000	-1.21086	-1.01759	-1.3533	-1.47354	-0.959798	-1.16166	-0.0104392	0.225676	-0.703423	-0.254003
2	4500000	5000000	-1.29346	-1.00653	-1.27965	-1.34015	-0.673339	-0.813561	0.350322	0.462497	-0.575359	-0.213751
2	5000000	5500000	-1.05288	-0.87617	-0.99123	-0.810441	0.122497	0.116659	0.442242	0.658061	-0.485738	0.182136
2	5500000	6000000	-0.837259	-0.621786	-0.654147	-0.788002	0.225218	0.209544	0.486664	0.739121	-0.22287	0.473845
2	6000000	6500000	-1.10719	-0.969054	-0.936583	-1.27218	-0.250284	-0.066282	0.186959	0.436399	-0.314621	0.225589
2	6500000	7000000	-0.844913	-0.825082	-0.74526	-0.915223	0.130275	-0.0864007	0.377685	0.77144	-0.155468	0.50298
2	7000000	7500000	-0.037631	-0.204272	0.0456023	0.127407	0.511589	0.507399	0.707154	0.765172	0.722264	1.19824
2	12000000	12500000	-0.816184	-0.784875	-0.977797	-0.47644	-0.176755	0.150224	0.324464	0.574339	-0.214476	0.12595
2	12500000	13000000	-1.23316	-1.05422	-0.833957	-0.633266	-0.521761	-0.402263	-0.0728555	0.265332	0.0118336	0.0782646
2	16500000	17000000	-0.945945	-0.979879	-0.447754	0.331808	-0.128635	0.160458	0.299937	0.606147	-0.343991	-0.426232
2	17500000	18000000	-0.710585	-0.569783	-0.0658596	0.0985476	0.102106	-0.0521816	0.506681	0.454052	0.39816	-0.0130021
2	18000000	18500000	-1.31107	-1.20829	-0.753419	-0.759895	-0.600223	-0.502068	0.346107	0.292748	0.327176	0.256908
2	18500000	19000000	-1.39868	-1.20434	-0.889001	-0.536129	-0.0264599	0.120822	0.370214	0.455958	0.554977	0.57296
2	19000000	19500000	-1.06637	-1.05312	-0.861493	-0.511427	0.105304	0.0523079	0.101731	0.139437	0.47547	0.567405
2	19500000	20000000	-0.620607	-0.59022	-0.464128	-0.411781	0.240851	0.392539	0.211973	0.332943	0.533023	0.845623
2	21000000	21500000	-1.09224	-1.15784	-1.18479	-1.16534	-0.700514	-0.669752	-0.109488	0.189199	-0.515834	-0.212249
2	22500000	23000000	-1.34875	-1.18568	-1.00202	-0.831573	-0.699885	-0.543596	-0.0507865	0.265409	-0.75323	-0.468041
2	23000000	23500000	-0.688007	-0.706267	-0.43744	0.149855	0.382765	0.36498	0.567425	0.752764	-0.300537	0.251555
2	33000000	33500000	-1.14625	-0.984412	-1.06772	-0.673061	-0.491627	-0.446296	0.469824	0.499981	0.882945	0.572878
2	36500000	37000000	0.102419	0.12467	0.413917	0.133539	-0.452394	-0.279868	0.393301	0.51982	0.254245	-0.166633
2	39000000	39500000	0.231002	0.0551106	-0.00861178	0.0212334	-0.173733	0.108612	0.934923	1.04085	1.38089	1.0263
2	39500000	40000000	-0.840966	-0.912638	-0.852887	-0.710634	-0.734164	-0.870805	0.433521	0.595367	0.872257	0.852322
2	40500000	41000000	-1.35941	-1.52004	-1.47873	-1.47149	-1.4218	-1.34262	-0.317725	0.366511	0.621384	-0.0301596
2	41500000	42000000	-1.09493	-1.11922	-0.979343	-0.762805	-0.878854	-0.73186	0.359016	0.43591	0.78276	0.652909
2	63000000	63500000	0.608971	0.292966	-0.72751	-0.243637	-0.294954	-0.962948	-0.981	-1.08469	0.29371	0.206174
2	66500000	67000000	-0.216207	-0.716198	0.109412	0.440766	0.873681	0.787796	0.723108	0.789001	0.377795	0.893291
2	67000000	67500000	-0.28433	-0.629326	0.257375	0.432524	0.64868	0.814731	0.681707	0.643481	0.197963	0.845116
2	67500000	68000000	-0.344535	-0.638518	0.524204	0.843808	0.923785	0.837376	0.725678	0.803363	0.142598	0.895852
2	84500000	85000000	0.249529	0.422529	-0.205385	-0.329237	-0.809836	-0.685719	-0.739252	-0.812242	-0.675146	-0.7051
2	88500000	89000000	0.975193	1.14818	0.206511	-0.00169484	0.368298	-0.420072	-1.01166	-1.00989	-0.755604	-0.727876
2	94500000	95000000	0.244227	0.815209	-0.317655	-1.02697	-0.52898	-1.05474	-1.42127	-1.59184	-1.1875	-1.04118
2	95000000	95500000	1.11528	1.19507	0.813834	0.176454	0.475896	-0.00754053	-0.689674	-0.639727	-0.244418	0.0413125
2	95500000	96000000	0.498133	0.886008	-0.0712578	-0.809077	-0.053386	-0.676142	-1.33534	-1.42202	-0.0644006	0.32765
2	104500000	105000000	0.459883	0.291677	-0.19926	-0.66568	-0.540703	-0.761344	-1.20925	-1.26876	-1.31268	-1.16193
2	112500000	113000000	1.31804	1.44414	1.02957	1.01911	1.23107	0.910479	-0.471374	-0.620324	0.966832	1.15511
2	113000000	113500000	1.09518	1.0039	0.724607	0.648015	0.946888	0.787598	-0.443333	-0.794792	0.57515	0.749407
2	113500000	114000000	0.214482	0.383623	-0.165069	-0.062972	-0.411684	-0.158899	-0.441838	-0.403869	-0.649472	-0.431776
2	117500000	118000000	-0.0149674	0.155742	-0.460133	-0.478393	-0.441487	-0.70948	-1.27084	-1.36522	-1.13279	-1.13034
2	131500000	132000000	-0.334268	-0.256013	-0.417238	-0.484807	0.275574	-0.17907	-0.907458	-1.26534	-0.67006	-0.584423
2	132000000	132500000	-0.291341	-0.327398	0.0937388	-0.0548986	0.291735	0.213731	-0.743063	-0.667458	-0.646572	-0.859654
2	133500000	134000000	-0.135003	-0.0524847	-0.190243	0.429072	0.437165	0.138854	-0.880718	-0.894784	-0.348159	-0.297601
2	135000000	135500000	0.57321	0.73785	0.0112252	-0.0658358	-0.248796	-0.493384	-0.934343	-1.27085	-0.790287	-0.697771
2	135500000	136000000	0.821109	0.772047	0.553586	0.723749	0.372965	0.431706	-0.138713	-0.0681508	-0.565158	-0.452935
2	136000000	136500000	0.0731592	-0.365204	0.218334	0.675514	0.510752	0.693866	-0.439423	-0.37292	-1.08076	-0.723194
2	138000000	138500000	-0.976385	-0.945699	-0.81258	-0.650787	0.256226	0.79799	-0.520157	-0.277873	-0.637425	-0.773262
2	144000000	144500000	0.146755	0.0892754	-0.0410443	-0.329363	-0.619535	-0.282735	0.180571	0.38906	-0.0294866	0.00804939
2	147500000	148000000	-0.885495	-0.894719	-0.013294	0.808777	-0.0635882	-0.0853109	-0.297609	-0.264673	-1.13046	-0.919975
2	151000000	151500000	0.542605	0.44999	-0.748228	-0.230533	-0.453228	-0.50694	-0.758855	-0.784109	-0.657445	-0.0148642
2	151500000	152000000	0.680684	0.776116	-0.409983	-0.304622	-0.350053	-0.16104	0.0981031	0.251828	-0.384493	0.134174
2	152000000	152500000	0.949812	0.905343	0.689315	0.443479	0.333282	0.231564	-0.475669	-0.437292	-0.461321	-0.142421
2	157500000	158000000	-0.0541293	-0.381398	0.0421312	0.114281	-0.652114	-0.432167	-1.22872	-1.16539	-1.10996	-1.04926
2	158500000	159000000	0.561176	0.555366	0.0286879	0.266423	0.293602	0.438797	-0.294513	-0.0210837	-0.0366809	0.123955
2	160000000	160500000	-0.260874	-0.149685	0.000191555	-0.15511	0.216227	0.630311	0.579996	1.00818	0.815205	0.761215
2	160500000	161000000	-0.755272	-0.744592	-0.882981	-0.910622	-0.377677	-0.0224429	0.342042	0.628833	0.687341	0.645697
2	163500000	164000000	-1.1123	-1.06419	-1.26529	-1.18924	-1.18546	-0.746418	-0.100959	0.16402	-0.246535	-1.07227
2	168000000	168500000	0.104156	0.175016	-0.224625	-0.163993	0.528305	0.262525	0.292388	0.245777	0.207701	-0.0167223
2	175500000	176000000	0.313851	0.112808	-0.524069	-0.529403	0.397506	0.631005	0.96706	0.808349	0.925733	0.32271
2	176500000	177000000	0.0414524	-0.0578194	-0.0748597	0.109615	0.515322	0.470889	1.08889	0.902304	0.962907	0.592289
2	177500000	178000000	-0.271323	-0.220968	0.11285	0.450031	0.851579	0.931448	1.17859	1.05434	0.762066	0.18117
2	178000000	178500000	-0.777745	-0.704483	-0.489447	-0.0670648	0.554829	0.954765	1.1104	0.942705	0.882598	-0.313829
2	178500000	179000000	-1.27954	-1.20743	-1.0926	-0.650472	-0.0752337	0.618879	0.798734	1.00556	0.396678	-0.682496
2	179000000	179500000	-1.09549	-0.971614	-0.823344	-1.02517	-0.601119	-0.333569	0.373712	0.70399	0.301971	-0.699108
2	179500000	180000000	-1.17436	-1.19411	-1.07099	-1.23452	-1.22839	-1.09618	0.412163	0.380131	-0.343292	-0.965892
2	183000000	183500000	0.287867	0.214002	-0.0591243	-0.122713	-0.378789	-0.541406	-0.991041	-1.17524	-0.971812	-1.07724
2	188000000	188500000	0.38684	0.00090454	0.322624	0.279983	-0.186735	-0.399994	-0.846351	-0.768843	-0.938635	-0.977665
2	200000000	200500000	0.628445	0.374436	0.36539	0.166854	0.245561	-0.19336	-1.14353	-1.18202	-0.465486	0.286919
2	204000000	204500000	-0.0749231	-0.0917836	0.712564	0.714586	0.7248	0.773452	1.01374	0.973534	0.802072	1.02865
2	204500000	205000000	-0.76527	-0.706632	0.455171	0.416826	0.318811	0.668223	0.922558	0.805467	0.791351	1.00822
2	205000000	205500000	-0.210401	-0.356356	0.508417	0.416333	0.524586	0.929775	0.949046	0.688321	0.82581	1.00298
2	208000000	208500000	0.486313	0.432106	0.438723	0.323771	-0.280251	0.0387634	0.452189	0.478744	-0.374726	-0.69578
2	210500000	211000000	-1.31783	-1.16657	-1.18664	-1.29025	-1.28383	-0.766109	-0.211604	0.25961	-0.765713	-1.17132
2	220000000	220500000	-0.410414	-0.382169	0.223437	0.466894	0.588913	0.589832	0.89049	0.788218	0.230302	0.889102
2	220500000	221000000	-0.431852	-0.606088	-0.106557	0.174535	0.436599	0.653866	1.05126	0.859011	0.265201	0.798177
2	221000000	221500000	-0.245429	-0.409203	0.341716	0.311618	0.715226	0.82027	0.805864	0.750044	0.428527	0.877917
2	221500000	222000000	-0.390525	-0.365046	0.296949	0.32168	0.86567	0.870322	0.943201	0.75664	0.188536	0.65069
2	223000000	223500000	-0.593465	-0.503182	-0.283376	-0.0801953	-0.0390684	-0.0978354	0.296584	0.386822	-0.482087	0.246541
2	223500000	224000000	-0.169306	-0.0497632	0.00733768	0.175564	0.231031	0.292633	0.439311	0.673556	-0.25526	0.307527
2	226000000	226500000	-1.22951	-1.06674	-1.01704	-1.17403	-0.727926	-0.384414	0.15953	0.232468	-0.901034	-0.689934
2	226500000	227000000	-0.918111	-0.749678	-0.943712	-0.594023	-0.563256	-0.113152	0.0987962	0.263334	-0.659047	-0.674055
2	233500000	234000000	1.32581	1.00053	1.0484	0.958221	1.10556	0.952989	0.230411	-0.270762	0.568883	0.965873
2	238500000	239000000	1.25048	1.12736	0.639076	0.0793263	0.652874	0.461401	-0.576598	-1.12871	1.18093	1.18479
2	239500000	240000000	1.50056	1.27768	0.882449	0.763255	0.878841	0.781396	0.00694141	-0.321238	1.31777	1.21092
20	0	500000	0.152936	0.178612	-0.197012	-0.427246	-0.139593	-0.0929127	-0.848847	-1.18471	0.681516	0.596127
20	4500000	5000000	0.499762	0.489102	-0.00958377	-0.00542311	-0.208018	0.189758	-0.338712	-0.670409	-0.19275	-0.234136
20	5000000	5500000	0.0484011	0.266654	-0.588842	-0.446995	-0.633671	-0.514591	-1.18836	-1.3533	-0.821636	-0.833063
20	6000000	6500000	-1.60736	-1.35026	-1.29531	-1.28605	-1.26317	-0.992291	0.164934	0.228454	-1.10443	-1.23268
20	10500000	11000000	-0.876111	-0.898146	-0.638934	-0.671163	-0.601933	-0.0271259	0.299766	0.204823	-0.81863	-1.05422
20	16000000	16500000	-1.58873	-1.53721	-1.3544	-1.48007	-1.4236	-0.929793	-0.0543982	0.293586	-0.946439	-0.978048
20	18000000	18500000	0.39033	0.491258	0.257603	0.102813	0.014804	0.0365079	-0.691329	-0.562416	-1.04517	-1.05396
20	19500000	20000000	-0.584005	-0.762187	-0.627684	-0.418695	-0.11966	-0.24747	0.387252	0.413845	-0.642306	-0.70698
20	21000000	21500000	0.276862	0.470524	0.487723	0.568515	0.676683	0.463691	-0.325632	-0.424148	-0.958785	-1.11781
20	22500000	23000000	-0.342859	-0.640443	0.132809	0.273981	0.536178	0.337493	-0.377319	-0.178202	-1.05285	-0.909633
20	23000000	23500000	-0.0178252	-0.134685	0.665113	0.824382	0.648184	0.249295	0.426923	0.636239	-0.670059	-0.768634
20	23500000	24000000	0.567394	0.481728	0.636199	0.827932	0.419873	0.12279	-0.381428	-0.281941	-1.01871	-0.980842
20	25000000	25500000	0.39	0.306585	-0.137956	-0.253128	-0.0121569	-0.00800736	0.115141	0.484736	-0.366449	-0.801928
20	39000000	39500000	-0.82497	-0.982088	-0.394919	-0.134453	0.354384	0.649415	-1.09408	-1.24642	-0.165256	0.166314
20	39500000	40000000	-1.18636	-1.20073	-0.574185	-0.294735	0.0534542	0.232922	-1.27098	-1.2844	-0.457378	-0.143941
20	40000000	40500000	-0.779954	-0.775249	0.0784244	-0.234269	0.641554	0.316142	-0.993597	-0.951482	-0.493102	0.159845
20	40500000	41000000	0.0895648	-0.176501	0.127159	0.469865	0.427879	0.833779	-0.778576	-0.507016	-0.232968	0.327376
20	41500000	42000000	0.0240167	-0.187711	0.0615662	0.0197667	0.371161	0.761103	-1.02283	-1.16417	-0.430828	-0.121501
20	42000000	42500000	-0.693043	-1.11121	-0.907098	-0.459402	0.171815	0.362075	-1.37117	-1.35707	-0.650385	-0.320103
20	42500000	43000000	-0.885112	-1.03895	-0.646778	-0.224237	0.567921	0.477515	-1.27891	-1.38531	-0.649654	-0.505224
20	43000000	43500000	-0.497895	-0.403866	-0.309036	-0.0576155	0.320837	0.725532	-1.1468	-1.11922	-0.507779	-0.28877
20	43500000	44000000	0.663119	0.866696	0.779318	0.754987	1.07743	1.00515	-0.0622525	-0.0263869	0.157389	0.614902
20	56500000	57000000	0.228971	0.199604	0.462117	0.276064	-0.00344461	0.151545	-0.0973722	-0.0299655	-0.474026	-0.121288
20	59000000	59500000	0.586434	0.487679	0.321242	0.298375	0.473447	0.464429	0.056066	-0.261961	0.645302	1.04481
20	61000000	61500000	0.41199	0.709778	0.245799	0.247194	0.374748	0.456657	-0.398629	-0.521007	-0.0141852	0.221946
21	14500000	15000000	0.204983	0.211503	-0.778849	-1.07293	-0.945511	-1.08861	-1.1391	-0.961924	-1.04401	-1.06382
21	15000000	15500000	0.393942	0.403977	0.0585393	0.067422	0.000906252	0.105305	-0.121768	-0.122466	-0.866595	-0.844696
21	26000000	26500000	0.166235	-0.153252	-0.366831	0.115854	0.0244043	0.370804	-0.814291	-0.916345	-0.777548	-0.613978
21	35000000	35500000	-0.405295	-0.162487	0.386462	0.708359	0.619586	0.652565	0.921298	0.675939	0.359928	0.943316
21	35500000	36000000	-0.0411243	0.0238398	0.501967	0.692699	0.560262	0.48221	0.869268	0.468296	0.542405	0.810298
21	40000000	40500000	-0.650573	-0.5236	-0.0194743	-0.0243333	-0.297775	-0.212023	0.0143899	0.342853	0.217914	0.363577
21	40500000	41000000	-0.609573	-0.620493	0.0561646	0.08194	0.124095	-0.138867	0.254021	0.0033022	0.337573	0.212526
22	19000000	19500000	0.553269	0.465702	-0.385806	0.216075	-1.17242	-1.35066	-1.33224	-1.36622	-1.06159	-1.33428
22	19500000	20000000	0.785342	1.11767	0.214998	0.464735	-1.46424	-1.2295	-1.1776	-1.22496	-1.03512	-1.48459
22	20000000	20500000	1.23855	1.19787	0.576084	0.510123	-1.38222	-1.12663	-1.19219	-1.2715	-0.457239	-1.33696
22	20500000	21000000	0.486657	0.864661	0.243263	0.0677221	-1.35369	-1.27131	-1.20507	-1.26545	-0.691299	-1.37817
22	21000000	21500000	0.516414	0.378458	0.00605863	0.638879	-0.649309	-0.674511	-1.25862	-0.943611	-0.39217	-1.29997
22	21500000	22000000	-0.170304	0.370035	-0.898521	-0.391803	-1.35492	-1.38242	-1.36463	-1.12799	-0.628559	-1.5373
22	24000000	24500000	0.663333	0.134708	0.146535	0.593296	-1.42018	-1.16529	-1.15618	-1.34389	-0.321546	-1.47091
22	24500000	25000000	0.564466	-0.156111	0.171241	0.254056	-1.31653	-1.20575	-1.10487	-1.1143	-1.12884	-1.40251
22	28500000	29000000	-0.10041	-0.372622	0.291011	0.704291	-0.718769	-0.500268	-1.03713	-1.07904	0.647328	-0.262789
22	29000000	29500000	0.3143	-0.177651	0.85438	0.812456	-0.746124	-0.331805	-0.968127	-0.714831	0.52223	-0.166054
22	30000000	30500000	0.945732	0.0181525	0.560768	0.810384	-0.821692	-0.715023	-0.649397	-0.675816	0.189433	-0.170625
22	30500000	31000000	0.876288	0.392644	0.342989	0.963176	-0.758561	-0.48097	-0.730413	-0.721061	0.0167752	-0.200951
22	31000000	31500000	0.79619	0.501579	0.676532	0.928235	-0.729069	-0.40958	-0.824818	-0.923913	0.645766	-0.0651709
22	31500000	32000000	-0.392486	-0.212607	-0.00314507	0.293573	-0.45444	-0.637417	-0.787603	-0.631766	-0.378733	-0.213758
22	34000000	34500000	-1.66002	-1.55545	-1.23447	-1.54116	-0.208864	-0.184057	0.149296	0.396641	-0.989084	-0.0890745
22	34500000	35000000	-1.44456	-1.59272	-0.351469	-0.915433	0.108248	-0.551385	0.160851	-0.0219131	-0.772365	0.153379
22	46500000	47000000	-0.572911	0.529453	-0.553333	-0.464814	0.98519	1.29568	0.92727	0.91262	0.6047	1.06743
22	47000000	47500000	-1.97816	-0.395634	-1.75228	-1.70756	0.634886	0.922212	0.510583	0.563109	-0.102536	0.629184
22	47500000	48000000	-1.88009	-1.0261	-1.72921	-1.89243	0.586263	0.87452	0.546084	0.431833	-0.40811	0.657422
22	48000000	48500000	-1.93664	-0.594752	-1.58071	-1.61365	0.792487	0.958112	0.327986	0.556787	-0.136848	0.452368
22	48500000	49000000	-1.21749	-0.122932	-0.83522	-0.592604	0.983935	0.971632	0.620824	0.849477	-0.241616	0.562258
22	49000000	49500000	-0.726791	0.108649	-0.439288	-0.539223	0.870037	1.07544	0.67589	0.913095	-0.285055	0.578974
3	4000000	4500000	-0.670276	-0.361964	-0.911907	-0.528071	0.0966585	0.101571	-0.911872	-0.912125	-0.566489	-0.530812
3	25000000	25500000	-1.1804	-0.914161	-0.87164	-0.519712	0.487759	0.969348	0.35475	0.735658	-0.197621	0.143205
3	27500000	28000000	0.00316904	0.121965	0.0478007	0.02135	-0.652948	-0.806826	-1.27831	-1.23616	-0.658545	-0.697429
3	30000000	30500000	-0.937816	-0.609245	-0.853013	-0.762509	-0.91571	-0.989797	0.131584	0.221647	0.516426	0.630119
3	30500000	31000000	-0.832102	-0.583618	-0.602044	-0.503514	-0.673442	-0.340988	0.351622	0.608388	0.488938	0.767678
3	31000000	31500000	-0.221365	-0.378398	0.0286267	0.357875	-0.113098	0.285079	0.680519	0.866829	0.329741	0.854406
3	33500000	34000000	-0.0806475	-0.0586447	-0.253828	0.0444991	-0.287056	-0.102927	1.15706	0.937638	0.781568	0.27412
3	34000000	34500000	-1.40754	-1.32792	-1.01229	-0.634306	-0.893832	-0.572062	0.295118	0.238679	-0.0241706	-0.576324
3	34500000	35000000	-1.50746	-1.35625	-1.08776	-1.07847	-1.24365	-1.04765	0.52823	-0.155996	-0.0927534	-0.611978
3	35000000	35500000	-1.49094	-1.34638	-1.33902	-1.32756	-1.24632	-1.26543	0.320655	0.0849281	-0.180072	-0.714886
3	35500000	36000000	-1.46071	-1.34959	-1.17582	-1.26611	-1.13575	-1.09767	0.43108	0.382952	0.0307793	-0.571721
3	36000000	36500000	-1.53854	-1.31611	-1.47214	-1.35912	-1.15279	-0.571397	0.410163	0.195423	-0.375604	-0.599948
3	36500000	37000000	-0.980127	-0.995985	-1.01046	-0.89766	-0.611696	0.143015	0.885187	0.770259	0.37056	0.181761
3	39500000	40000000	0.155678	-0.108236	0.310757	0.0497539	0.523361	0.00830355	-1.03863	-0.997212	0.322878	-0.16246
3	40000000	40500000	0.316909	0.197541	0.471359	0.414726	0.733559	0.186549	-0.581827	-0.766552	0.701652	0.209195
3	51000000	51500000	1.28902	1.45152	1.13433	1.13443	1.21013	0.721585	0.0574461	-0.15294	0.552091	0.685732
3	67000000	67500000	-0.339743	-0.707826	-0.892039	-1.07804	-0.6869	-0.577543	0.362516	0.14498	-0.185727	-0.474073
3	67500000	68000000	-0.831017	-0.750287	-1.04868	-0.78719	-0.895228	-0.787272	0.219282	0.0887754	-0.128646	-0.405144
3	68500000	69000000	-0.771857	-0.661226	-0.881722	-0.855653	-0.488341	-0.178239	0.330558	0.3027	-0.191989	-0.175958
3	69500000	70000000	-0.370484	-0.686002	-0.672837	-0.66291	-0.263721	0.0192444	0.896192	1.03257	1.27279	1.08468
3	70500000	71000000	0.274508	-0.0316278	-0.626789	-0.951966	-0.547215	-0.583239	-0.387321	-0.305501	0.924555	0.881351
3	90000000	90500000	0.137415	-0.0771757	-0.0774224	-0.36706	-0.437846	-0.632808	-0.907617	-0.840267	-0.761452	-0.903986
3	93500000	94000000	-0.146587	0.414136	-0.448887	-0.754626	-0.595685	-0.805118	-1.09475	-1.12375	-0.761964	-0.970515
3	94000000	94500000	-0.0166568	0.108743	0.0210141	-0.282062	-0.304638	-0.456272	-0.828016	-0.746892	-0.953171	-0.938819
3	97500000	98000000	0.261404	0.156011	-0.0596775	-0.356269	-0.528432	-0.495335	-0.657083	-0.675903	-0.932023	-1.06322
3	98000000	98500000	0.199131	0.205887	-0.60618	-0.870326	-0.96071	-1.17561	-1.184	-1.24601	-1.24687	-1.21668
3	106000000	106500000	-0.716178	-0.866392	-0.357812	-0.382521	0.225376	0.393085	-0.847512	-0.72696	-0.763113	-0.668488
3	107000000	107500000	0.0730616	0.0753711	-0.235227	-0.57216	-0.581812	-0.851021	-0.667336	-0.462849	-0.840687	-0.696537
3	112000000	112500000	0.884228	0.70528	0.456533	0.240762	0.240452	0.24553	-0.314643	-0.327997	-0.809383	-0.658618
3	112500000	113000000	0.667577	0.391561	-0.334119	-0.616513	0.0455399	0.0112447	0.286744	-0.0661418	-0.898616	-0.62347
3	113500000	114000000	0.568647	0.377319	-0.538225	-0.552376	-0.170409	0.442692	0.291395	0.122005	-0.724757	-0.408354
3	114000000	114500000	0.290827	-0.16164	-0.604772	-0.564092	-0.878481	-0.520992	0.214404	0.0903364	-0.868153	-0.708736
3	115500000	116000000	-0.406804	-0.531583	-0.820458	-0.900017	-0.87047	-0.702076	0.144114	-0.0379866	-0.931269	-0.814366
3	117000000	117500000	-0.571629	-0.778382	-0.638731	-0.591085	-0.824969	-0.40899	0.082036	0.428083	-1.06509	-0.991577
3	117500000	118000000	-0.946963	-0.980603	-0.601008	-0.704256	-0.55058	-0.187539	0.386502	0.482115	-1.10985	-0.999486
3	120500000	121000000	0.0559159	0.0761416	-0.584208	-0.604029	-0.292013	-0.693417	-1.00093	-1.0194	-0.724102	-0.760313
3	122000000	122500000	0.798205	0.712721	-0.151481	0.192816	0.2979	-0.0943686	-0.564546	-0.901278	-0.632582	-0.567341
3	130000000	130500000	-0.208602	-0.00532637	0.296266	0.315509	1.03982	0.888074	0.571924	0.2791	0.0955773	0.879928
3	130500000	131000000	-0.30405	-0.013897	0.16495	0.227027	0.969409	0.806399	0.717547	0.38313	0.237357	0.792607
3	131000000	131500000	-0.248891	-0.207104	-0.48151	-0.300531	0.26053	0.228398	0.222125	-0.0557314	0.0106579	0.173995
3	131500000	132000000	-0.385254	-0.536343	-0.498718	-0.0866852	0.341419	0.26874	0.177977	0.27886	-0.465095	-0.12337
3	133000000	133500000	-0.468925	-0.468943	-0.246142	-0.22931	0.368755	0.0958459	-0.0359364	-0.319974	0.0447197	0.644433
3	151000000	151500000	-0.285519	-0.299161	-0.424959	-0.459944	-0.267084	-0.22461	0.618776	0.882361	-0.911917	-0.117476
3	151500000	152000000	-1.33911	-1.25783	-1.03152	-0.89206	-1.02473	-0.88969	0.248608	0.291356	-1.12397	-0.487974
3	152000000	152500000	-1.10104	-1.1153	-0.433855	-0.569772	-0.912868	-1.16116	0.480078	0.588676	-0.659369	-0.128616
3	155000000	155500000	-0.484818	-0.575967	-0.586637	-0.686426	0.178273	0.339722	-1.28786	-1.27324	-1.23609	-0.981029
3	155500000	156000000	0.522898	0.741152	0.0135379	0.159528	0.729952	0.932387	-0.371298	-0.603393	-0.978986	-0.503857
3	156000000	156500000	0.101115	0.236047	-0.263109	-0.330028	0.703968	0.728674	0.398474	0.522949	-0.524259	0.240246
3	156500000	157000000	-0.426946	-0.134064	0.152245	0.291205	0.632086	0.712519	0.768588	1.03981	-0.187959	0.0629964
3	169000000	169500000	-1.40065	-1.24417	-0.951089	-0.582649	-0.0220293	0.404233	0.164044	0.695409	-0.265856	0.165173
3	169500000	170000000	-0.412337	-0.193035	-0.246874	0.114137	0.417174	0.764717	0.840693	0.985054	0.194332	0.539659
3	172500000	173000000	0.77228	0.86665	-0.463676	-0.736197	-0.57626	-0.347694	0.358717	0.406291	-0.50677	-0.32636
3	173000000	173500000	0.201409	-0.003961	-0.935218	-1.17686	-1.12542	-1.10174	-0.870069	-0.917744	-0.84645	-0.915586
3	177500000	178000000	-0.808702	-0.748423	0.734766	0.422216	0.0906251	0.387296	0.0536658	0.403537	0.427763	0.505494
3	178000000	178500000	-1.12576	-1.19802	0.175599	0.15726	-0.269726	-0.593201	-0.313223	-0.165298	0.178069	0.22605
3	179000000	179500000	-0.412623	-0.424203	-0.0860684	0.264328	-0.00469186	0.119143	0.337419	0.255472	0.146348	0.232277
3	182500000	183000000	-0.137318	-0.102262	0.111174	0.157866	0.385089	0.161853	-0.0872299	-0.0278918	-0.741936	-0.436831
3	187500000	188000000	-0.523149	-0.3858	0.250047	0.295296	0.714029	0.81577	0.711522	0.907002	0.471427	0.402833
3	188000000	188500000	-0.965287	-0.732889	-0.445676	-0.17305	0.311719	0.524293	0.86009	0.933165	0.870145	0.726836
3	188500000	189000000	-1.34864	-1.15251	-0.768252	-0.683807	-0.610166	-0.339457	0.773366	0.740543	0.632509	0.586659
3	190000000	190500000	-0.996032	-0.951159	-0.480973	-0.493158	-0.716309	-0.649003	0.0452105	-0.0312975	-0.239848	-0.503032
3	192500000	193000000	-1.00259	-0.746169	-0.0926633	-0.434112	-0.916834	-1.00216	0.505308	0.298313	0.148485	-0.702135
3	193000000	193500000	-0.914539	-0.773456	-0.332038	-0.587973	-0.7807	-0.807278	0.5764	0.680646	0.162959	-0.562241
4	10500000	11000000	-0.0541134	-0.0329778	1.13416	1.45097	1.28434	1.442	0.835351	0.86616	1.55797	1.51584
4	11000000	11500000	-0.378779	-0.288953	1.14354	1.3743	1.17224	1.49833	0.623299	0.863666	1.42254	1.54339
4	11500000	12000000	-0.246555	-0.433804	0.606761	0.811475	0.799172	1.25475	0.758197	0.967254	1.38904	1.38075
4	12000000	12500000	-0.498099	-0.610207	0.291544	-0.0309907	0.734079	1.03295	0.962732	0.900316	1.25399	1.20951
4	12500000	13000000	-0.58015	-0.692291	0.557138	0.0713895	1.29868	1.41876	0.620277	0.806786	1.54523	1.44212
4	13000000	13500000	-0.224653	-0.493528	0.457583	0.180681	1.09548	1.37017	0.227927	0.386248	1.27486	1.48584
4	13500000	14000000	0.0190252	-0.118336	0.958563	0.79888	1.14486	1.51468	1.31064	1.3969	1.31912	1.57615
4	14000000	14500000	-0.334625	-0.273823	1.03863	0.880489	1.30135	1.66901	1.21423	1.00989	1.34519	1.28855
4	14500000	15000000	-0.5617	-0.388145	0.922026	0.761733	1.46794	1.46184	1.34061	1.24893	1.21371	1.38754
4	18000000	18500000	-0.808974	-0.956137	0.172534	-0.405294	0.244006	0.708848	-0.590421	-0.175266	1.39971	1.17123
4	19000000	19500000	-0.754405	-0.606772	0.349114	0.213856	0.218826	1.05526	0.379621	0.55481	1.35603	1.43639
4	19500000	20000000	-1.00154	-1.00237	-0.158271	-0.0112052	0.0371227	0.913123	0.637499	0.386836	1.38766	1.42285
4	20000000	20500000	-0.836212	-0.938237	0.515076	0.159841	0.148634	1.12615	0.670716	0.854551	1.46775	1.4512
4	20500000	21000000	-0.466229	-0.488603	0.244512	0.195842	0.401145	1.01804	-0.303296	0.060368	1.60494	1.53359
4	22000000	22500000	-0.660449	-0.808253	0.430356	0.215265	0.27972	1.11829	0.060718	0.327686	1.51181	1.48552
4	22500000	23000000	-0.670502	-0.76977	0.612467	0.210683	0.403502	1.25857	0.465332	0.466517	1.72788	1.63982
4	23000000	23500000	-0.882657	-0.860285	0.185203	0.162432	0.449696	1.14208	0.671832	0.710201	1.58974	1.59588
4	23500000	24000000	-0.559221	-0.478753	0.53156	0.299415	0.695516	1.37081	1.18911	0.994668	1.62141	1.65965
4	27500000	28000000	-0.986728	-1.15813	0.380416	0.255777	0.379925	1.43816	-0.21162	0.237157	1.92278	1.59461
4	28500000	29000000	-0.998321	-1.09165	0.309963	0.211385	0.250733	0.963402	-0.276806	0.100327	1.70918	1.61016
4	29000000	29500000	-1.05093	-1.2784	0.0021984	-0.127866	0.285545	1.23316	-0.15818	0.106318	1.71427	1.64226
4	30500000	31000000	-0.454946	-0.734203	1.15621	1.23694	1.00658	1.91801	0.376955	0.729155	2.05916	1.82695
4	31500000	32000000	-0.911839	-1.00785	0.531712	0.317547	0.351526	1.49168	0.0238073	0.427477	1.91952	1.62931
4	35000000	35500000	-1.03576	-1.13852	0.173742	0.134704	0.376857	1.3313	-0.413654	0.0348875	1.98673	1.58117
4	36000000	36500000	-0.702269	-1.09326	0.561349	0.495405	0.646105	1.87488	0.0172129	0.468949	2.11272	1.77467
4	36500000	37000000	-0.748925	-0.997882	0.357195	0.215894	0.351685	1.13679	-0.185926	0.11995	1.78292	1.63601
4	37000000	37500000	-0.830308	-0.648013	0.620514	0.488799	0.672683	1.59038	-0.109308	0.270231	1.90969	1.7437
4	42500000	43000000	-0.804467	-0.670298	0.519635	0.322833	0.360547	1.22448	-0.203873	0.25348	1.67925	1.47522
4	44000000	44500000	-0.781203	-0.809957	0.307002	0.304616	0.221142	0.969418	-0.586626	-0.272682	1.5275	1.26621
4	45000000	45500000	-0.994277	-0.804185	0.0213317	0.0722548	0.108874	0.848515	0.153283	0.694229	1.11704	1.30535
4	45500000	46000000	-0.993633	-1.14372	0.284232	-0.122876	0.164752	0.98135	-0.40068	-0.129128	1.28534	1.28975
4	57000000	57500000	0.31434	0.464384	0.163297	0.168534	0.108909	-0.0437786	-0.0500415	-0.0262217	-0.165556	0.029111
4	61500000	62000000	0.78936	0.697259	0.634467	0.197176	-0.118725	-0.360372	-0.421016	-0.476319	-0.581061	-0.234847
4	64000000	64500000	-1.16404	-1.10576	-0.367656	-1.03949	0.606202	0.209718	-0.238024	-0.290491	-0.559562	-0.514027
4	68000000	68500000	0.510753	0.207004	0.276171	0.140183	-0.342023	-0.503993	-0.898177	-0.921787	-0.71472	-0.449824
4	71000000	71500000	-0.491112	-0.255307	-0.334048	-0.515392	0.158533	-0.125683	1.12471	1.14366	-0.760408	-0.426151
4	71500000	72000000	-0.285429	-0.068523	-0.389801	-0.490571	0.151766	0.0100111	0.829954	0.752025	-0.88338	-0.634106
4	72000000	72500000	-0.986516	-0.59739	-0.937117	-1.32589	-0.325733	-0.695864	0.303367	0.215652	-0.779955	-0.585917
4	72500000	73000000	-1.11096	-1.12488	-0.502031	-0.502445	-0.333717	-0.530292	0.234395	-0.034747	-0.746243	-0.627347
4	79000000	79500000	-1.02867	-1.23865	-0.677095	-1.09586	-0.73019	0.210657	1.05018	0.817939	-0.60225	-0.456305
4	79500000	80000000	-0.795152	-0.778087	-0.304288	-0.68915	-0.554045	-0.294681	0.689034	0.354073	-0.629779	-0.58064
4	80000000	80500000	-0.547992	-0.754539	-0.179175	-0.270658	-0.364451	-0.511421	0.141331	0.169431	-0.697764	-0.477066
4	87500000	88000000	1.69817	1.6854	1.20091	1.04153	0.71024	-0.068256	-0.039184	-0.309852	-0.657237	-0.512189
4	89000000	89500000	0.632154	0.0573478	0.0220774	-0.260862	-0.314047	-0.404194	1.03736	1.03853	-0.660744	-0.540221
4	92000000	92500000	0.751646	0.430558	0.178107	-0.394599	-0.316463	-0.897172	-1.04468	-0.895605	-0.73932	-0.842551
4	94500000	95000000	-0.0605572	-0.15799	0.699838	0.580343	0.989443	0.221737	1.15721	1.24137	-0.484966	-0.358227
4	95000000	95500000	-0.891146	-1.0034	-0.432968	-0.237108	-0.0380848	-0.353385	0.331012	0.427448	-0.746771	-0.627832
4	100000000	100500000	-0.891743	-1.14125	-0.63116	-0.724348	-0.034736	0.35774	0.0404729	-0.545288	-0.895904	-0.772629
4	100500000	101000000	-0.924187	-0.866636	-0.106412	-0.339209	0.412954	0.568828	-0.0292211	-0.46038	-0.753498	-0.761832
4	101000000	101500000	0.0183388	-0.347919	0.829773	0.558078	-0.119895	0.0556148	0.108784	0.0021947	-0.582335	-0.676317
4	111500000	112000000	-1.32084	-1.2927	-1.04111	-0.808807	0.0183673	-0.335801	0.874005	0.591612	-0.94838	-1.04109
4	113000000	113500000	0.334977	0.510999	0.430623	0.297879	-0.447324	-0.820587	0.565999	0.520711	-0.516235	-0.736449
4	113500000	114000000	-0.887185	-0.722926	-0.480242	-0.706487	-1.07939	-0.967667	0.360932	0.572808	-0.574019	-0.597472
4	119000000	119500000	0.88943	0.864315	-0.0596824	0.208962	-0.00307083	-0.00404507	1.38054	1.24314	-0.588656	-0.228254
4	119500000	120000000	0.620056	0.386242	-0.563351	-0.778918	-1.05747	-1.11589	-0.821707	-0.797121	-0.817214	-0.852254
4	120500000	121000000	-0.766132	-0.699819	-0.810584	-0.611895	0.283019	0.0740135	0.278329	0.156178	-0.884384	-0.950902
4	121000000	121500000	-0.710218	-0.694457	-0.718392	-0.206792	0.609807	0.616859	0.805425	0.927496	-0.92376	-1.06519
4	121500000	122000000	-0.286373	-0.000567343	-0.652025	-0.048905	0.886473	0.252222	1.55724	1.41915	-0.71155	-0.943583
4	122000000	122500000	-1.03004	-0.824884	-1.27368	-0.927519	-0.463681	-0.500636	1.58886	1.40802	-0.692108	-0.668975
4	122500000	123000000	0.589761	0.670131	-0.36257	-0.151726	-0.10077	-0.50641	1.24484	0.863116	-0.509115	-0.361046
4	123000000	123500000	0.910191	0.885909	-0.235491	0.383582	-0.534613	-0.324328	0.811598	0.568338	-0.0463614	0.149136
4	128000000	128500000	1.12615	1.31961	0.320304	0.334283	0.00464584	-0.375455	1.04198	0.838102	-0.563092	-0.442079
4	130500000	131000000	-0.644696	-0.723206	0.221296	0.630364	-0.472245	-0.819114	-1.13981	-1.02162	-0.999251	-1.06601
4	138000000	138500000	-0.468913	-0.17252	-0.934927	-0.705832	-0.586054	-0.214118	0.372411	0.443325	-0.799202	-0.81303
4	138500000	139000000	0.510865	0.655861	-0.443847	-0.10103	0.12296	0.249109	0.76901	0.766077	-0.770164	-0.65935
4	140500000	141000000	0.422037	0.349499	-0.303642	0.254319	0.415995	0.0947165	1.26084	1.43403	0.18683	0.113312
4	142000000	142500000	-0.785954	-0.935747	-1.30851	-1.01109	-1.18501	-0.792913	0.284052	-0.0894938	0.152511	-0.691443
4	143000000	143500000	-0.120125	-0.234701	-1.07283	-0.785304	-0.925957	-0.793981	0.0390762	0.12812	0.193577	-0.561696
4	146000000	146500000	0.159513	-0.183656	-0.760621	-0.270331	0.457319	0.340674	-0.406261	-0.505186	-0.556738	-0.732701
4	147000000	147500000	-0.881885	-0.891293	-1.34939	-1.07288	-0.68502	0.102488	0.818911	0.413426	-0.197783	-0.306379
4	150000000	150500000	0.252198	0.268925	-0.500996	-0.306941	-0.772452	-0.811396	0.646258	0.468212	0.199396	-0.0908359
4	150500000	151000000	1.05747	1.12866	-0.10312	0.31933	-0.627664	-0.520234	0.914508	1.01082	-0.0521273	-0.119483
4	153500000	154000000	0.715934	0.989489	-0.613784	-0.118934	-0.478386	-0.591323	0.560197	0.287337	-0.649569	0.063494
4	154000000	154500000	0.0544419	0.0717717	-1.19416	-0.991188	-1.22541	-1.25458	-0.84301	-1.05975	-0.705064	-0.649083
4	155500000	156000000	-0.501344	-0.493927	-1.19722	-0.49702	-0.453218	-0.187067	0.593183	0.55572	-0.658908	-0.880489
4	163000000	163500000	0.418174	0.438216	-0.872323	-0.510338	-0.851743	-0.479693	-0.550178	-0.353116	-0.747705	-0.975943
4	164500000	165000000	0.532965	0.449923	-1.09975	-0.474113	-0.530236	-0.775137	-0.592141	-0.705515	-0.927115	-1.03811
4	165000000	165500000	0.635085	0.698898	-0.294775	-0.0562598	-0.132967	0.0442756	0.790638	0.987493	-0.814125	-0.795501
4	168000000	168500000	-0.486954	-0.454529	-0.954655	-0.669125	-0.697707	-0.58421	0.256916	0.442483	-0.627162	-0.872711
4	170000000	170500000	0.0613304	0.231171	-0.467971	-0.311822	-0.410551	-0.621702	-1.20599	-1.07252	-0.777712	-0.966484
4	173500000	174000000	-0.276862	-0.119544	-0.797495	-0.763612	0.286368	0.597452	1.40815	1.46459	-0.517301	-0.771244
4	174000000	174500000	-0.347937	-0.0422605	-0.993843	-0.64931	-0.224964	-0.413379	0.311279	0.178209	-0.731581	-0.930373
4	176000000	176500000	0.172529	0.217007	-0.701719	-0.641041	-0.65555	-0.981373	-0.583507	-0.499277	-0.846899	-0.982787
4	181000000	181500000	-0.14734	0.179209	-1.03217	-0.485051	-1.00564	-0.660134	0.109744	-0.0119199	-0.660526	-0.775986
4	181500000	182000000	0.516161	0.36599	-0.865397	-0.362129	-0.787328	-0.0693126	1.1269	1.15497	-0.501136	-0.696533
4	186500000	187000000	0.51449	0.845085	-0.311547	-0.301695	0.0721215	-0.176968	-0.0272792	0.00808466	-0.406426	0.157167
4	188000000	188500000	0.745382	0.765876	-0.661646	-0.485564	0.301759	-0.242407	-0.287974	-0.721016	-0.543215	-0.036627
4	189000000	189500000	0.0228231	0.29323	-1.06266	-1.10306	-0.744658	-0.892111	-1.24926	-1.25113	-0.366279	0.0661583
5	5000000	5500000	0.889477	0.844427	1.07749	0.856441	1.04625	0.602642	-0.417339	-0.510297	-0.632577	0.32941
5	5500000	6000000	0.49209	0.780676	0.591913	0.855826	0.751879	0.667786	-0.482107	-0.206502	-0.778736	-0.0813388
5	6000000	6500000	0.56535	0.799091	0.692648	0.543363	0.819356	0.566819	-0.755811	-0.815373	-0.706192	-0.0898494
5	6500000	7000000	0.688249	1.28131	1.00551	0.95781	0.807002	0.658802	-0.406083	-0.392835	-0.604875	-0.346818
5	7000000	7500000	1.01994	0.818564	0.845972	0.934735	0.813715	0.179454	-0.689544	-0.570378	-1.05372	-0.715333
5	7500000	8000000	0.68889	0.457363	0.820378	0.393206	0.395785	-0.00310964	-0.730607	-0.494431	-0.664986	-0.597445
5	9500000	10000000	-0.186887	-0.32271	0.393329	0.651313	0.355135	0.280367	-0.302176	-0.108975	-0.0344504	0.157198
5	32500000	33000000	0.663618	0.647974	0.0417511	0.282429	0.840288	0.454415	-0.227652	-0.397795	-0.393915	0.752055
5	33000000	33500000	0.303463	0.411641	-0.364511	-0.273801	0.47775	0.362087	-0.27194	-0.299858	-0.269386	0.53022
5	35500000	36000000	0.170759	-0.000337596	-0.467102	-0.474182	0.0620462	-0.278059	-0.852147	-0.924817	-0.589038	-0.387889
5	53500000	54000000	0.837708	0.480803	0.338698	-0.20068	-0.584006	-0.6883	0.287121	-0.176483	-0.199295	-0.134887
5	57500000	58000000	-0.831701	-0.85977	-0.399951	0.370074	-0.337834	0.0205215	0.672366	0.743395	0.974471	1.37241
5	59000000	59500000	-0.584547	-0.837001	-0.385351	-0.151148	-0.401623	-0.22745	-0.0162156	0.150049	0.751473	0.655937
5	61000000	61500000	0.698488	0.205655	0.395383	0.647035	-0.146574	-0.355571	-0.459675	-0.67087	-0.190046	-0.0898112
5	61500000	62000000	0.485738	0.17127	0.494147	0.152391	0.239627	-0.544951	-0.946814	-1.01273	-0.693194	-0.293468
5	62000000	62500000	0.382906	0.373515	0.408061	0.0545374	-0.10534	-0.0272676	-0.748385	-0.614569	-0.533192	-0.478819
5	65500000	66000000	0.366768	0.650023	-0.175819	0.110528	-0.154857	-0.00122009	0.613464	0.527279	1.4854	1.11314
5	66000000	66500000	0.627689	0.64846	-0.539028	-0.382633	-0.192101	-0.111171	0.767751	0.801535	1.71702	1.38688
5	66500000	67000000	0.50194	0.645632	-0.237105	-0.251428	0.253968	0.353746	0.768725	0.580647	1.87304	1.50346
5	67000000	67500000	0.411753	0.356447	-0.527771	-0.00155244	0.357483	0.578015	0.942474	1.00582	1.87795	1.5806
5	67500000	68000000	0.605956	0.439092	-0.745004	-0.208056	0.162966	0.0203451	0.458292	0.338166	1.71259	1.55799
5	68000000	68500000	0.97749	1.01563	-0.184697	0.149491	0.813247	0.960984	1.22481	1.10325	1.75745	1.54158
5	68500000	69000000	0.945006	0.793877	-0.926459	-0.482615	0.658963	0.892452	1.12114	0.759108	1.68681	1.5619
5	75000000	75500000	1.17396	0.809	1.02403	0.99185	0.852777	0.480557	-0.572055	-0.755006	-0.385185	0.134485
5	75500000	76000000	0.978288	0.735759	0.493497	0.132434	0.634436	0.148597	-1.06188	-1.41789	-0.428734	-0.0520172
5	76000000	76500000	1.13227	1.04887	0.950898	0.735108	0.958511	0.635757	-0.845287	-1.08675	-0.473254	0.253893
5	82500000	83000000	0.0319268	-0.134167	-1.08228	-0.903136	0.147207	0.567614	0.82896	1.11567	0.236643	0.283091
5	83000000	83500000	0.0220876	0.0934909	-0.785801	-1.06475	0.2581	0.796011	0.833472	1.31747	0.344168	0.150289
5	89000000	89500000	-0.965195	-1.03172	-1.123	-1.0711	-0.284279	0.907746	0.644257	0.571949	-0.395529	-0.511775
5	90500000	91000000	0.658274	0.370634	-0.163199	-0.0378252	-0.589557	-0.720351	0.0793049	0.174399	-0.819457	-0.870666
5	93000000	93500000	-0.84165	-1.02837	-0.809592	-0.585417	-0.0425788	0.55375	-0.0826519	-0.113713	-0.70927	-0.788693
5	94000000	94500000	0.496189	0.0405457	-0.310205	-0.368157	-0.828942	-1.35008	-1.30911	-1.39774	-0.984116	-1.13458
5	94500000	95000000	0.489246	0.3078	-0.431196	-0.617399	-0.976055	-0.971346	-1.11301	-0.967257	-0.914812	-0.856882
5	95500000	96000000	0.161934	-0.227758	0.542756	0.542207	0.648209	0.803838	0.593764	0.870965	0.168759	0.216254
5	96000000	96500000	-0.296215	-0.71552	0.739072	0.513434	0.258361	0.0656861	-0.723713	-0.873587	-0.507014	-0.109553
5	96500000	97000000	-0.38013	-0.588482	0.310183	0.772752	0.457108	0.793653	-0.0190243	0.283644	0.00431951	-0.031781
5	98500000	99000000	-0.0426475	0.0457463	0.185291	0.120129	-0.283849	-0.5345	-0.898046	-0.922057	-0.702325	-1.00999
5	107500000	108000000	0.331626	0.122075	0.297116	0.349947	0.0577183	0.245093	-0.409993	-0.168057	-0.301721	-0.433068
5	111500000	112000000	-1.35133	-1.39701	-1.05991	-0.877583	-0.121088	-0.171079	0.208747	0.193016	0.779958	0.0794534
5	112000000	112500000	-0.645266	-0.733591	-0.562805	-0.0539549	0.305358	0.326264	0.273516	0.498885	0.904108	0.00739932
5	115500000	116000000	0.0350941	0.0587024	-1.16273	-0.891733	-0.957496	-0.930963	-0.644388	-0.889748	-0.499912	-0.278035
5	117000000	117500000	-0.309311	-0.459697	-0.788051	-0.751235	-0.72395	-0.590557	0.40083	0.141308	-0.941408	-0.663124
5	119000000	119500000	-0.0268525	0.316526	-0.162561	-0.292056	-0.678812	-0.552	0.399071	0.317391	-0.0917734	-0.425716
5	122000000	122500000	-0.48662	-0.649762	-0.733864	-0.670043	-0.531525	-0.277027	0.714245	0.705506	0.135677	0.218378
5	122500000	123000000	-0.0391298	0.000980546	-0.275891	0.359882	0.635981	0.687346	1.17119	1.12942	1.24965	1.05777
5	127000000	127500000	-0.172361	0.0409572	0.0889981	0.60106	0.530223	0.632228	1.10749	1.11127	1.46393	0.917602
5	127500000	128000000	-1.3068	-1.16703	-1.19296	-0.578219	-0.754139	-0.742767	0.731192	0.685867	0.926567	0.456076
5	128000000	128500000	-1.49206	-1.26781	-1.4805	-0.703917	-1.11788	-0.973364	0.59488	0.52909	0.90642	0.282301
5	128500000	129000000	-1.47392	-1.32274	-1.31381	-0.681981	-1.28389	-1.18134	0.288852	0.577756	0.598323	-0.108027
5	129000000	129500000	-1.51759	-1.12811	-1.53075	-1.4852	-1.37906	-1.42706	0.0100257	0.0745972	-0.142181	-0.783891
5	131500000	132000000	0.150691	0.0702413	-0.80449	-0.842194	-0.940408	-0.965399	0.351917	0.102139	-0.187102	-0.445796
5	141000000	141500000	1.40531	1.56312	1.37327	1.21276	1.20906	0.684913	-0.0442316	-0.502396	-0.831651	-0.814885
5	143000000	143500000	-0.469218	-0.740531	0.145525	-0.00853326	0.240094	-0.0513897	0.748168	0.757011	1.02496	1.00966
5	143500000	144000000	-0.676237	-1.07985	0.377459	-0.217355	-0.398254	-0.401652	0.269927	0.4632	0.77219	0.836066
5	144000000	144500000	-1.11752	-1.07342	-0.0244693	-0.849735	-0.875625	-0.744898	0.14268	0.203704	-0.613041	-0.376243
5	145500000	146000000	-0.961911	-0.855185	0.0262104	-0.554414	-0.504865	-0.269927	0.266495	0.343731	-0.628623	-0.56044
5	148000000	148500000	-0.87133	-0.848182	0.471211	0.109388	0.201165	-0.00924447	0.85589	0.877678	-0.270334	-0.903351
5	148500000	149000000	-0.526401	-0.606634	0.654268	0.60118	0.621073	0.409496	1.08894	1.12782	0.0634095	-0.405472
5	157000000	157500000	-0.0661955	0.044823	-0.491811	-0.332278	0.475439	0.625202	0.893185	0.86505	0.208444	0.518542
5	158000000	158500000	-0.717518	-0.335808	0.157891	0.606134	0.852051	0.910119	0.149481	0.18482	-0.256706	0.98983
5	158500000	159000000	-0.510731	-0.365148	0.0690437	0.514927	0.769615	0.759247	0.37712	0.0974931	-0.138285	0.855686
5	159000000	159500000	-0.311662	0.0720236	0.284002	0.904015	0.97653	0.971684	0.810772	0.880304	0.175144	0.822967
5	159500000	160000000	-0.497857	-0.329926	0.0276862	0.422974	0.776617	0.863009	0.713067	0.76854	-0.102697	0.530107
5	167500000	168000000	-0.310357	-0.133249	-0.494057	-0.470959	-0.378704	-0.133489	0.368791	0.565603	-0.625634	-0.0790041
5	180500000	181000000	1.58417	1.85819	0.933841	0.395712	0.856599	0.393005	-0.56725	-0.813015	0.464718	0.722378
6	6000000	6500000	-0.11986	-0.0152844	0.59417	0.762315	0.565755	0.721583	0.124653	-0.128531	0.021278	0.687076
6	11500000	12000000	0.118315	0.161034	-0.261187	0.22947	0.775466	0.819376	0.885517	0.926042	0.962982	1.07486
6	12000000	12500000	0.101212	-0.112196	-0.0640264	0.0114056	0.623747	0.723142	0.818462	0.762515	0.958957	0.932781
6	12500000	13000000	0.0405233	-0.0386867	-0.0200394	-0.0630945	0.623471	0.943132	0.878359	0.755931	0.897068	0.976563
6	18000000	18500000	-0.222179	0.124187	-0.177978	0.0893062	0.385023	0.566194	1.03861	0.99153	1.01228	0.982454
6	18500000	19000000	-1.42994	-1.15342	-1.11548	-0.889311	-0.718326	-0.147377	0.530074	0.283129	0.46004	0.228708
6	19000000	19500000	-1.24165	-0.989869	-1.08804	-0.6741	-0.521713	-0.0122441	0.379567	0.276662	0.239465	0.0647384
6	19500000	20000000	-1.21644	-0.969574	-0.913777	-0.513415	-0.313275	0.158186	0.509715	0.606142	0.541054	0.160253
6	20000000	20500000	-0.386507	-0.415962	-0.381281	-0.0478532	0.366793	0.763535	0.768246	0.9099	0.877162	0.810624
6	22000000	22500000	-0.555932	-0.521111	-0.649734	-0.574141	0.0440995	0.50162	0.621804	0.473685	0.953087	0.971586
6	22500000	23000000	-0.945986	-0.971573	-1.04786	-1.10517	-0.392528	0.14595	0.356885	0.275403	1.04445	0.850663
6	24000000	24500000	-0.972772	-0.881823	-0.531339	-0.5404	0.154556	0.386478	0.679092	0.360806	0.887292	0.94784
6	29000000	29500000	1.07959	1.13079	0.823076	0.682071	1.00894	0.492742	-0.242833	-0.348608	-0.201866	-0.369128
6	53500000	54000000	0.295068	0.24561	0.0331098	0.114585	-0.164491	-0.122699	0.858034	0.764506	0.561663	0.316927
6	56000000	56500000	-0.665046	-0.7031	-0.807096	-0.497369	-0.765196	-0.579745	0.200533	0.0857843	0.55914	0.37267
6	70500000	71000000	0.364339	0.167469	-0.560042	-0.399745	-0.850278	-0.732326	-0.476809	-0.369886	-0.876497	-0.76463
6	72500000	73000000	-1.08451	-1.04351	-1.26054	-0.657532	-0.277899	0.451426	0.192002	0.49085	-0.370887	-0.696898
6	73500000	74000000	0.423746	0.438704	-0.00297105	-0.1424	-0.202321	-0.150441	-0.913393	-0.945841	-0.664176	-0.308751
6	76500000	77000000	-0.323121	-0.296602	0.165345	0.159857	-0.744426	-0.959524	-0.840809	-1.05365	-1.09749	-1.20423
6	79000000	79500000	0.831808	0.642449	-0.14184	-0.494815	0.0742389	-0.175027	-0.80932	-0.818683	-0.840347	-0.712802
6	79500000	80000000	0.305833	0.295167	-0.451264	-0.77833	-0.213124	0.195536	-0.422186	-0.236746	-0.903769	-0.801122
6	88000000	88500000	0.0591984	0.471445	-0.140672	-0.070058	-0.257285	-0.616592	-1.0813	-1.19806	-1.32534	-1.15897
6	88500000	89000000	0.701317	0.785513	0.870885	1.00331	0.242345	0.337511	-0.383079	-0.597774	-1.16714	-0.821567
6	98500000	99000000	0.282438	-0.016518	-0.46784	-0.261473	-0.483207	-0.275893	-1.00768	-1.0092	-0.962369	-1.07456
6	99000000	99500000	0.534581	0.289614	-0.013221	0.236971	-0.0228162	0.568182	-0.806852	-0.686563	-1.10034	-1.03675
6	100000000	100500000	0.119438	-0.0899127	-0.428653	-0.494756	-0.33673	-0.306522	-0.706797	-0.649608	-0.869492	-0.914584
6	112000000	112500000	-0.302574	-0.969233	-0.646735	-0.284026	0.265303	0.692597	1.18512	1.17224	1.11276	1.15188
6	112500000	113000000	-1.44859	-1.53782	-1.07811	-1.29936	-0.394959	0.0834233	0.657224	1.0069	0.511537	0.592465
6	113000000	113500000	-1.2653	-1.34537	-0.892527	-0.992343	-0.191933	0.118949	0.728134	1.08379	0.642153	0.84211
6	113500000	114000000	-0.208905	-0.668006	0.164491	0.235509	0.67471	0.86929	0.93307	1.22425	0.902156	0.788731
6	121500000	122000000	0.390732	-0.485006	0.497735	0.256747	-0.0864759	-0.621786	-1.32324	-1.40148	-0.709269	-0.71286
6	126500000	127000000	-1.64101	-1.5176	-0.317566	0.431709	-1.21536	-1.04206	-0.512894	-0.609145	-1.24019	-1.05708
6	127000000	127500000	-0.789921	-0.880917	-0.456596	-0.364662	-0.837666	-0.759622	-0.0379022	0.119249	-1.13695	-1.05906
6	127500000	128000000	-1.17863	-1.2374	-1.14408	-1.25264	-1.27306	-1.37978	0.191438	0.172368	-0.784256	-1.11002
6	128000000	128500000	-1.27704	-1.06868	-1.18329	-1.28092	-1.01712	-0.494802	0.77417	0.656849	0.214934	-0.778608
6	128500000	129000000	-0.943807	-1.02877	-0.85238	-1.06298	-1.05729	-1.06715	0.489777	0.632638	-0.18062	-0.921707
6	129000000	129500000	-1.12231	-1.21506	-1.0906	-1.16134	-1.33434	-1.43433	-0.0132095	0.464041	0.0861546	-0.805501
6	129500000	130000000	-0.614806	-0.840151	-0.741242	-1.04026	-0.589497	-0.815709	-0.0175488	0.0961028	-1.01599	-0.85868
6	132000000	132500000	-0.371291	-0.549282	-0.744379	-0.811927	-1.05134	-1.17993	0.12587	0.21211	-0.758007	-0.278327
6	134500000	135000000	-0.308486	-0.638944	-0.231095	-0.205144	0.00165289	-0.20714	0.672041	0.910495	0.10034	0.924245
6	139500000	140000000	-0.46243	-0.705743	0.136231	0.300536	0.660638	0.679172	1.12754	1.20807	1.02949	0.558078
6	140000000	140500000	-1.09084	-1.32698	-0.974165	-1.36833	-1.19823	-1.21821	0.957081	0.881532	0.845459	-0.0536059
6	140500000	141000000	-1.25058	-1.3414	-1.26585	-1.2996	-1.34236	-1.284	0.940324	0.799967	0.527102	-0.291651
6	141000000	141500000	-0.880153	-1.1844	-1.17128	-1.26335	-1.45389	-1.42307	0.553424	0.388587	0.390547	-0.419528
6	141500000	142000000	-1.12737	-1.00294	-0.936969	-0.385311	-1.17226	-1.46755	0.359789	0.203008	-0.272178	-0.874368
6	142000000	142500000	-0.569459	-0.771246	-0.91459	-0.67271	-0.840659	-0.846725	0.868069	0.730033	-0.194117	-0.514512
6	142500000	143000000	0.384465	0.134228	-0.50469	-0.272986	-0.657293	-0.472931	0.899039	0.700588	0.326025	-0.15923
6	143000000	143500000	-0.0848823	0.0286737	-1.12793	-0.595557	-0.830762	-1.05523	0.447752	0.358436	0.239077	-0.0478646
6	144500000	145000000	-0.466051	-0.721609	-0.523337	-0.273238	-0.131339	-0.212511	0.398154	0.609724	-0.230684	-0.376928
6	145000000	145500000	-1.13284	-1.27243	-0.836026	-0.550003	-0.0309171	0.456531	0.235718	0.338003	-0.567453	-0.913075
6	148000000	148500000	-0.0282962	-0.283958	0.186673	0.159779	-0.299502	-0.336693	-0.323712	-0.476469	-0.15695	0.412259
6	159000000	159500000	0.963048	1.20712	-0.134644	-0.49811	0.378255	-0.152919	-1.43499	-1.37742	-0.658038	0.655261
6	159500000	160000000	0.958441	1.0226	0.0616778	0.177556	0.783223	0.332783	-1.09169	-1.12167	-0.528256	0.438626
6	160000000	160500000	0.90283	0.967982	0.468996	-0.0981312	0.77096	0.0627765	-1.28437	-1.27266	-0.879533	-0.550996
6	160500000	161000000	0.229725	0.423445	-0.156312	-0.507392	0.350265	-0.513053	-1.42827	-1.43229	-1.01044	-0.933784
6	161000000	161500000	0.369705	0.169293	0.270949	0.433262	0.763381	0.627473	-0.636771	-0.644846	-0.275584	-0.246388
6	161500000	162000000	-0.563216	-0.703462	-0.601548	-0.742356	0.45665	0.576508	-0.386581	-0.439518	-0.0480247	-0.143074
6	162000000	162500000	-0.98728	-0.89455	-0.848148	-1.02756	-0.311148	0.411029	0.228581	0.0251255	0.385828	-0.18225
6	162500000	163000000	-0.892208	-1.00816	-0.779435	-0.793267	-0.314189	0.0693972	0.44263	0.484671	0.433756	-0.125451
6	163500000	164000000	-0.140169	-0.283182	-0.179934	0.262503	0.594655	0.869769	0.672538	0.606402	0.983081	0.320616
6	165500000	166000000	-0.412998	-0.607445	-0.135506	-0.0570692	0.0593979	0.0942764	0.140312	-0.139156	0.582614	0.499248
6	169000000	169500000	1.25387	1.49528	1.40014	1.42898	1.19959	0.975288	-0.562261	-0.89174	-0.0229585	1.00798
7	3500000	4000000	1.03375	1.00229	1.13782	0.868201	1.02291	0.781222	-0.24984	-0.46094	0.869634	1.38974
7	4000000	4500000	1.32768	1.28866	1.26172	0.956238	0.993022	0.365877	-0.531615	-0.75601	0.79211	1.37045
7	4500000	5000000	1.46228	1.42675	1.35053	1.15093	1.16624	0.729213	-0.229681	-0.365029	1.40975	1.53355
7	7500000	8000000	-0.205006	-0.219754	-0.521092	-0.418069	-0.511723	-0.179695	0.103921	0.385976	-0.177516	-0.416034
7	14000000	14500000	-0.919609	-0.868033	-0.926992	-0.776368	-1.13916	-1.16	0.0457083	0.494579	-0.570785	-1.01151
7	16500000	17000000	-0.762383	-0.856512	-0.738905	-0.665208	-0.567759	-0.0456378	0.146501	0.759936	-0.209709	-0.385066
7	17500000	18000000	-0.980469	-0.873275	-0.957213	-0.901723	-1.15243	-1.25786	0.29352	0.199476	-0.359638	-0.296583
7	18000000	18500000	-1.07511	-0.932715	-0.955262	-1.116	-1.18966	-1.28671	0.143422	0.113885	-0.116159	-0.252473
7	31000000	31500000	0.219308	0.342302	0.708055	0.505393	0.876365	0.287123	-0.588164	-0.472428	-0.631704	-0.39146
7	31500000	32000000	0.00999778	-0.302079	0.325361	0.47347	0.278543	0.0242123	-0.683112	-0.733833	-0.703468	-0.843091
7	32000000	32500000	-0.0606439	-0.0697178	0.529362	0.387554	0.667155	0.229345	-0.684315	-0.78927	-0.650435	-0.682701
7	34000000	34500000	-0.683905	-0.767688	-0.5661	-0.217128	0.464873	-0.0131888	-0.371039	-0.434081	-0.326774	-0.685694
7	35000000	35500000	-0.604204	-0.631855	0.189468	0.664939	0.733434	0.887677	1.03741	0.926005	0.965961	0.130008
7	36500000	37000000	-0.147327	-0.316089	0.249438	0.331448	0.578847	0.612793	1.05927	1.04835	0.423407	0.570806
7	37000000	37500000	-0.558291	-0.559333	0.0633831	0.321874	0.654075	0.524231	1.19268	1.15864	0.715157	0.723736
7	37500000	38000000	-0.879935	-1.0389	-0.546936	-0.80063	0.284925	0.0622092	0.986313	0.999294	0.261643	0.142411
7	38000000	38500000	-0.929052	-1.12951	-0.637522	-0.731609	0.10897	-0.274421	0.883523	0.752643	0.130275	-0.0988434
7	38500000	39000000	-0.86292	-0.936328	-0.859907	-0.431236	0.174498	0.276605	0.646536	0.73359	-0.0654064	-0.218133
7	39000000	39500000	-0.710423	-0.772333	-0.783808	-0.467883	0.441544	0.475572	0.712615	0.741199	-0.0597762	0.0403703
7	39500000	40000000	-0.0678675	0.0201508	0.0520833	0.312965	0.716589	0.92889	1.14648	0.94847	0.711504	0.95564
7	40000000	40500000	-0.611699	-0.692951	-0.534874	-0.490201	0.556492	0.606976	1.27698	1.10933	0.99204	1.04839
7	40500000	41000000	-1.03192	-1.02065	-0.943049	-0.755516	0.225969	0.614037	1.04848	0.911343	0.981773	1.01236
7	41000000	41500000	-0.995089	-0.935762	-0.828477	-0.158414	0.38701	0.521183	1.05653	1.05773	0.745427	1.02805
7	41500000	42000000	-0.653813	-0.74446	-0.574935	-0.0545363	0.654226	0.747766	1.28016	1.10419	0.989717	1.11342
7	42000000	42500000	-0.313648	-0.42552	-0.555406	0.0914145	0.76866	0.738842	1.16067	1.13327	0.947351	1.3168
7	42500000	43000000	0.00778393	-0.266801	-0.350838	-0.0335874	0.809936	0.778401	1.22573	0.944364	0.974907	1.18205
7	45500000	46000000	0.121623	0.116096	-0.316624	-0.213686	1.0687	1.0941	1.18071	1.17667	1.09479	0.667631
7	46000000	46500000	-0.664439	-0.720818	-0.784597	-0.979472	0.53873	0.784022	1.08553	1.18769	1.14237	0.626126
7	46500000	47000000	-0.54939	-0.798265	-0.977097	-0.843128	0.464855	0.669201	1.13912	1.26312	1.23397	0.616327
7	48000000	48500000	-0.405604	-0.356462	-0.785588	-0.86888	-0.830813	-0.788173	0.497128	0.334923	-0.602955	-0.654417
7	48500000	49000000	-0.924306	-1.00253	-1.27898	-1.37908	-1.14543	-1.09724	0.174339	0.0679683	-0.780011	-0.909494
7	55000000	55500000	0.783101	0.899704	0.508851	0.146799	0.492357	0.135056	-0.0697964	-0.13437	-0.326387	-0.170316
7	55500000	56000000	1.05379	1.3082	0.86907	0.466095	0.574635	0.100929	-0.430226	-0.333665	-0.487641	-0.344158
7	56000000	56500000	1.17574	1.30158	0.795063	0.348541	0.559211	0.15399	-0.636051	-0.520343	-0.615748	-0.611505
7	56500000	57000000	0.748878	1.0573	0.616772	-0.0279184	0.261321	-0.176099	-0.942079	-0.874273	-0.715051	-0.760316
7	57000000	57500000	0.887331	1.14282	0.635515	0.196731	0.293077	0.0225512	-0.64374	-0.782336	-0.677244	-0.652816
7	57500000	58000000	0.846969	1.03893	0.41643	0.0362589	0.224711	-0.18319	-0.886069	-0.875056	-0.78805	-0.798827
7	62500000	63000000	0.895382	1.22354	0.570555	-0.0115385	0.13536	-0.126492	-1.05426	-0.913774	-0.857463	-0.934346
7	63000000	63500000	0.862789	1.19772	0.549252	0.00170765	0.192211	-0.135998	-0.994015	-0.962845	-0.809725	-0.866716
7	64000000	64500000	0.812296	1.27997	0.640312	-0.269995	0.125365	-0.391571	-1.08198	-1.14253	-1.00759	-1.00167
7	64500000	65000000	1.23921	1.59237	0.703141	0.01385	0.378992	-0.168619	-0.925503	-0.835615	-0.674206	-0.668094
7	65000000	65500000	1.06844	1.56378	0.748237	0.351562	0.540126	-0.0660684	-0.779981	-0.756911	-0.472997	-0.359568
7	77500000	78000000	0.301731	0.328439	0.244329	0.413534	-0.226957	0.13659	0.986728	1.00959	1.08035	0.472204
7	79500000	80000000	-1.373	-1.21384	-1.39312	-1.45371	-1.48188	-1.39942	0.098558	0.021475	-0.267006	-0.910741
7	80500000	81000000	-1.19145	-1.02213	-1.13298	-0.842137	-0.787833	-0.252048	0.611667	0.881889	-0.317938	-0.607194
7	81000000	81500000	-1.21974	-1.03838	-1.07137	-1.06961	-1.08657	-0.179192	0.388618	0.464282	-0.642011	-0.762333
7	84000000	84500000	-0.523149	-0.656028	-0.997636	-0.980751	-1.1118	-1.06741	0.179897	0.152037	-0.620707	-0.817673
7	84500000	85000000	-1.0972	-0.92926	-1.20237	-1.22627	-1.0845	-0.86457	0.247092	0.0602479	-0.815398	-0.93255
7	98500000	99000000	1.26389	1.30882	1.3043	1.17179	1.26316	1.08868	-0.609082	-0.683946	-0.331686	0.46974
7	107000000	107500000	-0.606469	-0.584308	-0.718374	-0.652351	-0.873757	-0.519823	0.620241	0.806482	0.50962	0.277887
7	107500000	108000000	-0.450655	-0.232072	-0.549563	-0.247677	-0.464263	-0.0419544	0.749081	0.797027	0.391622	0.428016
7	110500000	111000000	-1.05664	-0.962777	-1.09501	-1.2353	-1.11992	-0.692848	-0.0328628	0.1249	-0.83112	-0.964602
7	116500000	117000000	-0.283632	-0.382027	-0.208428	0.388372	-0.0189767	0.51481	0.968244	1.25897	-0.358002	-0.157735
7	117000000	117500000	-0.938814	-0.967138	-0.947402	-0.570023	-0.535803	0.518426	0.713692	0.899044	-0.673646	-0.66734
7	117500000	118000000	-1.05886	-1.15289	-1.14397	-1.09887	-0.543247	0.148972	0.41405	0.647296	-0.923788	-0.892332
7	124000000	124500000	-1.21234	-1.12839	-1.15268	-1.17531	-1.05359	-0.792486	0.16849	0.433827	-0.90598	-1.08262
7	133500000	134000000	-0.257163	-0.411823	-0.140446	0.240886	0.156165	0.340741	0.796099	0.808721	1.42841	1.13972
7	134000000	134500000	0.18677	-0.275327	-0.192544	0.244902	0.593263	0.510396	0.815971	0.809107	1.50347	1.11442
7	134500000	135000000	-0.427148	-0.417363	-0.139966	0.47336	0.669933	0.77468	1.0929	1.00071	1.61179	1.18561
7	135000000	135500000	-0.711158	-0.507047	-0.46749	-0.0325335	0.360415	0.678868	1.16688	0.675831	1.62547	1.20372
7	135500000	136000000	-0.664153	-0.623005	-0.0710907	0.387527	0.423678	1.02308	1.27259	1.18221	1.58651	0.853014
7	136000000	136500000	-1.30667	-1.23444	-1.12353	-1.25768	-0.626463	0.41196	1.07685	1.06926	1.08394	0.0396038
7	136500000	137000000	-1.30784	-1.3176	-1.28293	-1.28435	-0.742738	0.305896	1.06005	0.998614	1.13719	-0.256062
7	137000000	137500000	-1.21625	-1.27006	-1.01735	-0.94345	-0.481272	0.12519	1.09571	1.17465	1.1593	0.192289
7	137500000	138000000	-0.864917	-0.945722	-0.465367	-0.087881	0.244781	0.796382	1.33424	1.33641	1.55735	0.759518
7	141000000	141500000	0.571165	0.289785	0.689593	0.90639	0.795049	0.853752	-0.981626	-0.997593	-0.788711	-0.595804
7	141500000	142000000	0.148097	-0.255248	0.185341	-0.003141	0.457507	0.21106	-1.232	-1.22996	-0.774284	-0.656345
7	142000000	142500000	-0.291967	-0.436234	-0.15945	0.0235655	0.23966	0.0232979	-1.20976	-1.30799	-0.982851	-0.7849
7	142500000	143000000	-0.0336792	0.132608	0.384045	0.672625	0.816877	0.669744	-0.712102	-0.725793	-0.861423	-0.764504
7	143000000	143500000	-0.2562	0.214434	0.503682	0.609581	0.499521	0.1176	-0.934457	-0.949676	-0.769346	-0.708266
7	149000000	149500000	1.13396	1.20835	1.25342	1.36055	1.0499	1.16195	-0.245163	-0.386792	0.414317	0.703574
7	149500000	150000000	1.52697	1.51521	1.29362	1.35092	1.20384	1.26807	-0.183075	-0.259116	0.395641	0.818031
7	150000000	150500000	1.42334	1.4343	1.09142	0.646586	0.943955	0.832542	-0.420831	-0.458944	0.487877	0.326198
7	150500000	151000000	1.57213	1.36938	1.05856	0.386726	0.93106	0.985303	-0.668003	-0.722686	0.868834	0.775401
7	152500000	153000000	1.06737	0.937053	0.993485	0.776601	0.884558	0.537674	0.0366095	-0.0845744	-0.397019	0.418952
7	153000000	153500000	0.625956	0.373909	0.309925	-0.566712	0.27244	-0.323282	-1.31859	-1.27981	-0.98576	-0.809623
7	153500000	154000000	0.08104	0.431745	0.227868	-0.416667	0.186	-0.360967	-1.24336	-1.29212	-0.900021	-0.825525
7	154500000	155000000	0.665926	0.403201	0.479893	0.116267	0.636821	0.144576	-0.826174	-0.883454	-0.921349	-0.424837
7	155000000	155500000	1.18439	1.05145	1.34809	1.19472	1.18862	0.907621	-0.294855	-0.606896	-0.599826	0.299753
7	155500000	156000000	1.24591	1.15116	1.22181	0.8244	1.07954	0.536679	-0.255857	-0.47059	-0.435786	0.309974
7	156000000	156500000	1.10161	1.00502	0.685602	0.0255658	0.399374	-0.241243	-1.24269	-1.25495	-0.925368	-0.258762
7	156500000	157000000	1.31479	1.36882	0.943257	0.581017	0.590176	0.297586	-0.570841	-0.51055	-0.52219	0.230379
7	157500000	158000000	1.39363	1.51815	1.12862	0.812878	0.747299	0.393258	-0.561161	-0.74103	-0.506529	0.326586
7	158000000	158500000	1.45641	1.36412	1.33312	0.689323	0.818724	0.321466	-0.748332	-0.945765	-0.640612	-0.154147
7	158500000	159000000	1.62435	1.53809	1.49229	1.07727	1.02783	0.59631	-0.250677	-0.443597	-0.200419	0.54765
8	4500000	5000000	-1.11515	-1.29349	-1.22764	-1.01196	-0.939872	-0.709983	0.0564553	0.127276	-0.0765523	-0.420415
8	10000000	10500000	1.05436	1.19034	1.39626	1.32307	1.33247	1.09233	-0.066442	-0.222827	0.680722	0.877737
8	13000000	13500000	-1.05574	-1.12519	-0.536967	0.0973493	0.0958945	0.596094	0.682887	0.93425	1.27722	0.61936
8	17000000	17500000	-0.605755	-0.624057	0.155272	0.487361	-0.197776	0.336693	0.583784	0.734367	0.805888	0.344985
8	17500000	18000000	-0.0792584	-0.0963327	0.366422	0.548267	0.635414	0.909949	1.26258	1.31483	1.3842	1.12218
8	18000000	18500000	-0.555358	-0.78415	-0.548078	-0.387241	0.271528	0.357759	0.996993	0.860634	1.59565	1.19505
8	18500000	19000000	-0.317783	-0.304553	-0.229943	-0.323739	0.448816	0.904478	1.16968	1.1311	1.70081	1.40324
8	19500000	20000000	-0.300401	-0.10642	0.592043	0.468651	0.943967	0.884205	1.07987	0.745443	1.74788	1.51623
8	24000000	24500000	-0.721409	-1.03836	-0.233092	0.152172	0.893563	0.883533	1.13614	0.895988	0.277073	0.869509
8	24500000	25000000	-0.716623	-1.10597	-0.30146	-0.170561	0.897184	0.846868	1.02352	0.987943	-0.143497	0.551855
8	33000000	33500000	-0.289467	-0.512953	-0.0589818	0.219168	0.427978	0.542736	0.420281	0.306046	-0.0113603	-0.138686
8	36500000	37000000	-0.616081	-0.773686	-0.185786	-0.196473	0.27368	-0.214808	0.478518	0.301585	-0.0171009	-0.174123
8	43500000	44000000	0.447224	1.15109	-0.123467	-0.757376	-0.202535	-0.427269	-0.822763	-0.764161	-0.603392	-0.933034
8	46000000	46500000	0.609368	1.2555	0.192576	-0.27103	0.150922	-0.165068	-0.799294	-0.707067	-0.925322	-1.07239
8	47000000	47500000	0.928704	1.25506	-0.130133	-0.762178	-0.387641	-0.616661	-1.01619	-1.04736	-0.851959	-0.903354
8	52500000	53000000	0.361719	0.189088	-0.154141	-0.634237	-0.415897	-0.632327	-1.02995	-0.92405	-1.03928	-0.994587
8	53500000	54000000	1.06253	1.13685	0.618287	0.413947	0.635895	0.334526	-0.344611	-0.120308	-0.510999	-0.452473
8	55000000	55500000	0.169682	-0.027351	-0.952687	-0.391617	-0.386178	-0.239654	-1.08768	-1.2077	-1.03207	-1.02854
8	56000000	56500000	0.179622	0.213342	-0.297003	-0.251847	-0.925681	-0.544845	-1.12713	-1.10875	-0.991143	-1.05165
8	58500000	59000000	-0.468796	-0.564561	-0.37509	-0.562257	-0.524984	-0.338205	0.322966	0.536907	-0.412725	-0.521627
8	59000000	59500000	-0.939105	-0.98634	-1.15964	-1.23427	-1.34843	-1.36887	0.0777203	0.1086	-0.835174	-0.901625
8	61000000	61500000	0.0625056	0.219918	-0.431428	0.261565	0.290433	0.573923	-0.74634	-0.802059	-0.904075	-0.846016
8	65500000	66000000	0.315254	0.38851	-0.349716	0.0842409	-0.563116	-0.152915	-0.800504	-0.842149	-0.788088	-0.903582
8	67500000	68000000	1.17944	0.739618	-0.0106626	-0.211937	-0.818423	-0.756071	-1.23761	-1.03576	-1.15067	-0.868651
8	68000000	68500000	0.330535	-0.0046321	-1.39701	-1.36355	-1.54069	-1.49973	-1.48708	-1.40904	-1.18767	-1.02914
8	70500000	71000000	0.695542	-0.0345978	-0.583301	-0.770156	-0.423389	-0.496519	-1.11077	-1.01681	-0.958242	-0.8414
8	71000000	71500000	0.308259	0.0287207	-0.125875	-0.819685	-0.224348	-0.48805	-1.15559	-1.07746	-1.03621	-0.931354
8	72000000	72500000	0.384571	-0.0863046	-0.479544	-0.677105	-0.367949	-0.763938	-1.16021	-1.17667	-1.23796	-1.06342
8	72500000	73000000	0.81208	0.353781	0.487797	0.236416	-0.41649	-0.539857	-0.965671	-0.918627	-1.1015	-0.939172
8	81000000	81500000	-0.152358	0.0432647	1.25853	1.1729	0.580264	0.547951	0.820608	1.09059	-0.397776	0.0599191
8	81500000	82000000	0.301912	-0.00698204	0.871001	0.891309	-0.0789489	-0.269346	0.0213666	-0.231302	-0.86677	-0.787205
8	85500000	86000000	0.405746	0.624406	0.0215455	0.422564	0.421522	0.664638	-0.733008	-0.613392	-0.769933	-0.880265
8	92000000	92500000	-0.0315248	-0.495437	-0.467547	-0.555341	0.746538	1.0078	0.939144	1.15903	1.25837	1.00091
8	92500000	93000000	-0.969107	-0.974131	-0.841481	-0.860458	0.0723031	0.640085	0.790039	1.066	1.20439	0.981416
8	93000000	93500000	-0.546947	-0.959795	-0.51122	-0.408183	0.264435	0.377081	0.445476	0.651675	0.906422	0.871165
8	96000000	96500000	-0.183492	-0.21636	-0.29692	-0.230775	-0.0706829	0.0391868	0.717356	0.302868	1.28549	1.34137
8	96500000	97000000	-1.02539	-0.726219	-0.454559	-0.580513	-0.614555	-0.792183	1.10967	0.844597	1.36014	1.3832
8	97000000	97500000	-0.319758	-0.389887	-0.161512	-0.136966	-0.172573	-0.203963	0.857993	0.581397	1.20501	1.25661
8	98500000	99000000	0.0863719	0.325861	-0.406196	-0.368466	-0.734451	-0.773516	1.02117	1.07861	1.60868	1.50902
8	99000000	99500000	-0.719606	-0.274314	-0.829572	-0.87643	-1.23127	-1.29623	0.831785	0.828111	1.62229	1.39017
8	99500000	100000000	-0.947199	-0.757207	-1.26188	-1.0618	-1.25896	-1.14078	0.895766	0.298362	1.51016	1.35153
8	104000000	104500000	-0.360378	-0.635624	-0.604675	-0.906316	-1.10114	-1.04519	0.347515	0.41707	-1.10724	-1.12763
8	120000000	120500000	-0.856319	-0.598094	-0.974295	-0.784479	-0.788905	-0.638212	0.353482	0.462946	-0.00576343	0.616676
8	120500000	121000000	-0.832454	-0.62323	-0.94224	-0.826961	-0.439795	-0.594068	0.278686	0.072588	-0.57386	0.552406
8	121000000	121500000	-1.19189	-1.05812	-1.1026	-0.796005	-0.381321	0.38656	0.669599	0.466617	-0.605057	0.098942
8	121500000	122000000	-1.00379	-0.771002	-0.115678	0.545158	0.640724	1.00208	1.05921	1.16837	-0.505723	0.190709
8	122000000	122500000	-0.982347	-1.09562	-0.79927	-0.137109	0.465768	0.618156	0.82146	0.852781	-0.736932	0.176582
8	126000000	126500000	-0.303568	-0.435292	0.0833256	0.625289	0.898042	0.574537	0.943637	1.08503	0.752128	0.689043
8	129000000	129500000	-0.32309	-0.297899	-0.326692	0.104473	0.759031	0.660392	0.760808	0.505572	0.650326	1.01652
8	130500000	131000000	-0.302992	-0.0407198	0.0991854	0.182779	0.833519	0.619861	0.991238	0.851725	-0.320345	-0.467219
8	131000000	131500000	-0.827276	-0.430408	0.0355368	-0.342201	0.713246	0.646401	0.664726	0.0122915	-0.912191	-1.01785
8	131500000	132000000	-0.37436	-0.548011	0.274055	-0.032183	0.641523	0.196372	0.565607	0.349439	-0.751407	-0.997737
8	133500000	134000000	0.598096	0.949325	-0.0297514	-0.422502	0.436491	0.00843523	-1.05036	-1.0362	-0.447522	0.3298
8	134000000	134500000	0.284409	0.894435	-0.223919	-0.821541	-0.071896	-0.568371	-1.39053	-1.38566	-0.953519	-0.263149
8	135000000	135500000	-0.180879	0.390493	0.512636	0.756129	0.705568	0.351007	-0.577067	-0.858755	-1.02	-0.833248
8	135500000	136000000	-0.701033	-0.184509	-0.313941	-0.187921	0.296024	0.0839158	-0.92538	-0.789223	-0.804896	-0.792638
8	139000000	139500000	0.335955	1.02463	-0.0950677	-0.566989	0.0805371	-0.449844	-1.08207	-1.08429	-0.758346	-0.678493
8	139500000	140000000	0.814714	1.39275	0.552514	0.130454	0.697918	0.150658	-0.731009	-0.726821	-0.290377	0.106508
8	142500000	143000000	1.19577	1.59951	0.778938	0.240871	0.741323	0.230839	-0.393181	-0.670639	0.995735	1.36274
8	143000000	143500000	1.49051	1.80191	1.05958	1.02921	0.993251	0.53698	0.201791	-0.284189	1.56553	1.4785
9	0	500000	0.762075	0.694141	0.921806	0.824015	0.726073	0.71735	-0.647759	-0.531811	-0.294134	0.349644
9	3500000	4000000	-0.49306	-0.724321	0.0612597	0.426289	0.16501	-0.0633162	-0.174044	-0.214727	-0.747236	-0.781255
9	4000000	4500000	-0.265843	-0.573278	0.356968	0.468964	0.400658	0.0485997	-0.270865	-0.302046	-0.665856	-0.743037
9	5500000	6000000	0.673187	0.326767	0.0331211	-0.505618	-0.614143	-0.648195	-0.868628	-0.937834	-0.479697	-0.58938
9	6000000	6500000	0.792606	0.606893	0.604729	0.569305	-0.0248435	-0.271462	-0.145836	-0.603077	-0.415038	-0.668296
9	7500000	8000000	-1.18959	-1.06053	-0.805833	-0.216724	-0.559457	0.120547	0.404426	0.680177	-0.487161	-0.552737
9	8000000	8500000	-0.937507	-1.23275	-0.938286	-0.616323	-0.746097	0.097355	0.356304	0.658212	-0.48523	-0.719595
9	8500000	9000000	-0.830528	-0.750877	-0.808275	-0.633203	-1.19601	-0.559828	0.0917553	0.596887	-0.251336	-0.600365
9	13000000	13500000	-0.746998	-0.954321	-0.785493	-0.996657	-1.01485	-0.788679	0.366903	0.540846	0.305025	-0.133938
9	13500000	14000000	-0.906571	-0.940211	-0.851101	-0.635655	-0.555188	-0.836961	0.697143	0.611024	0.717474	0.495948
9	14000000	14500000	-0.341164	-0.310575	-0.371502	0.0427563	-0.223564	-0.0481221	0.679434	0.814004	0.756427	0.35296
9	16000000	16500000	-0.457417	-0.58129	-0.403734	-0.205384	0.184305	0.725052	-0.314719	-0.304416	-0.70098	-0.118965
9	18500000	19000000	-0.974907	-0.96263	-0.786494	-0.228198	-0.552995	-0.638185	0.0491127	0.126467	0.0555705	0.00764384
9	20000000	20500000	-0.451663	-0.317918	-0.257207	-0.291093	-0.0105007	0.23919	0.637047	0.961699	-0.775594	-0.803102
9	20500000	21000000	-0.233764	-0.172473	-0.418085	-0.284514	-0.0568177	0.472624	0.568086	1.11032	-0.529995	-0.771037
9	27000000	27500000	0.220681	0.184767	-0.442033	-0.193322	-0.628176	-0.498362	-0.810608	-0.552028	-0.769113	-0.832263
9	38500000	39000000	0.59927	0.588569	0.321846	0.138573	0.0111445	-0.268564	-0.352297	-0.102627	-0.495111	-0.609503
9	70000000	70500000	0.465888	0.552318	-0.231598	-0.400611	-0.408347	-0.498704	-0.244437	-0.489718	-0.777983	-0.588035
9	71500000	72000000	0.191687	0.202424	-0.766699	-0.748115	-0.995174	-0.59032	-0.283094	-0.474389	-0.879498	-0.911824
9	77000000	77500000	0.497631	0.372294	-0.942048	-0.902879	-1.20936	-1.1016	-0.339037	-0.796221	-0.841844	-0.882354
9	77500000	78000000	0.349901	0.27416	-0.609313	-0.423654	-0.683763	-0.608415	-0.0989432	-0.571116	-0.643968	-0.548423
9	83000000	83500000	-1.24699	-1.07433	-1.12597	-1.2102	-0.668148	-0.499083	0.38686	0.0958838	-0.555723	-0.321909
9	83500000	84000000	-0.84785	-0.712284	-0.902942	-0.817408	-0.43326	0.0965749	0.824172	0.577026	-0.0631308	-0.000313381
9	84000000	84500000	-0.57957	-0.715282	-0.463721	-0.435004	0.165051	0.409071	1.08115	0.944066	0.13864	0.394519
9	84500000	85000000	-0.623481	-0.476132	-0.2333	-0.139618	0.527928	0.608087	0.999457	0.937153	-0.327168	0.152338
9	85000000	85500000	-0.803981	-0.489933	-0.0666103	-0.142636	0.642101	0.799878	0.646831	1.17546	-0.273451	0.256389
9	99000000	99500000	-0.0855757	-0.276251	0.285094	0.437722	0.472685	0.50007	0.283536	0.368558	-0.380784	-0.335028
9	105000000	105500000	-0.757577	-0.651065	-0.826522	-0.630787	-0.471886	-0.00234991	-0.0605068	0.21785	-0.690451	-0.659803
9	106500000	107000000	-1.11119	-0.997821	-1.08131	-1.03649	-0.783353	-0.955834	0.311426	0.262376	-0.378648	-0.435365
9	107000000	107500000	-0.525043	-0.805924	-0.679263	-0.264692	-0.310174	-0.0706468	0.38718	0.436472	-0.268586	-0.209261
9	108500000	109000000	-0.928729	-0.829703	-0.601498	-0.0787016	0.0925009	0.160395	-0.0424379	-0.0728311	-0.239171	0.134024
9	109000000	109500000	0.0564299	-0.199194	0.0588335	0.375112	0.591004	0.836781	0.860566	1.21952	0.2387	0.522678
9	109500000	110000000	-0.660816	-0.880728	-0.339386	-0.151374	0.377605	0.189683	0.31164	0.864564	0.27839	0.587527
9	110000000	110500000	-1.00603	-1.12259	-0.446878	-0.253609	0.24043	0.0918918	0.28238	0.679548	0.07098	0.519244
9	110500000	111000000	-1.31296	-1.18487	-0.908128	-0.613012	-0.662254	-0.806628	0.623563	0.591902	-0.280621	0.186286
9	111000000	111500000	-0.803648	-0.818784	-0.61949	-0.633044	-0.489609	-1.06467	0.57509	0.162434	-0.389052	0.16782
9	111500000	112000000	-0.130579	-0.358361	0.25427	-0.0596238	0.265143	0.052417	0.629903	0.502897	0.308197	0.773957
9	115000000	115500000	-0.547753	-0.427612	0.0422094	-0.0658205	0.732879	0.784184	0.420272	0.33315	-0.811125	-0.119114
9	116000000	116500000	-1.20407	-1.0841	-0.694416	-0.297157	-0.037071	0.189326	-0.828605	-0.566901	-0.598793	-0.511038
9	116500000	117000000	-1.02751	-0.952344	-0.558986	-0.375674	-0.0706684	0.247828	-1.03381	-1.23102	-0.835309	-0.757528
9	117000000	117500000	-1.22113	-1.068	-0.917355	-0.507517	0.183623	0.399365	-0.80145	-1.17252	-0.90247	-0.957593
9	119500000	120000000	-0.929531	-1.0292	-0.843581	-0.428734	0.207011	-0.116729	-0.941351	-1.12384	-0.984812	-0.995397
9	120000000	120500000	-0.814819	-0.929448	-0.589405	-0.413153	0.407629	0.218983	-0.954284	-1.0875	-0.926329	-0.854834
9	122000000	122500000	0.815679	0.385039	-0.139601	-0.514721	0.622991	-0.155517	-1.01389	-1.17639	0.269069	0.171378
9	122500000	123000000	0.212957	0.210625	-0.566451	-0.931756	0.141697	-0.594154	-1.45905	-1.64682	-0.267708	-0.254639

## Sheet: Figure 1I
ESC Rep 1	Most B									Most A		CM Rep 1	Most B									Most A		Rep 1 Log2(CM/ESC)
Most B	1.24308	1.16615	1.08566	1.00764	0.913002	0.839219	0.719088	0.615987	0.549862	0.52316		Most B	1.64516	1.47345	1.33111	1.15107	1.00234	0.860847	0.712454	0.626134	0.573832	0.53689		Most B	0.404303	0.33745	0.294065	0.192004	0.134679	0.0367088	-0.0133712	0.0235713	0.0615586	0.0373736
	1.16615	1.13917	1.08585	1.01143	0.951767	0.898569	0.808798	0.717145	0.619549	0.563475			1.47345	1.50312	1.37033	1.18263	1.02227	0.916471	0.793905	0.700137	0.646456	0.614176			0.33745	0.399975	0.335692	0.225593	0.103097	0.0284598	-0.0268123	-0.0346273	0.0613333	0.124301
	1.08566	1.08585	1.07213	1.02293	0.974601	0.937591	0.864037	0.779388	0.701329	0.622194			1.33111	1.37033	1.32054	1.1824	1.05455	0.961759	0.857917	0.768984	0.695153	0.674249			0.294065	0.335692	0.300651	0.209017	0.113738	0.0367171	-0.0102564	-0.019388	-0.0127616	0.115917
	1.00764	1.01143	1.02293	1.00793	0.993206	0.975024	0.928048	0.863581	0.785843	0.706797			1.15107	1.18263	1.1824	1.11629	1.05836	0.999012	0.912679	0.838086	0.775255	0.754834			0.192004	0.225593	0.209017	0.147315	0.0916659	0.0350643	-0.0240911	-0.0432327	-0.0195695	0.0948637
	0.913002	0.951767	0.974601	0.993206	1.03676	1.03724	1.00124	0.942395	0.882521	0.819977			1.00234	1.02227	1.05455	1.05836	1.07676	1.03278	0.955569	0.885797	0.825985	0.816386			0.134679	0.103097	0.113738	0.0916659	0.0546052	-0.00620509	-0.0673623	-0.0893567	-0.095514	-0.00633304
	0.839219	0.898569	0.937591	0.975024	1.03724	1.10122	1.11934	1.08525	1.03098	0.950004			0.860847	0.916471	0.961759	0.999012	1.03278	1.03532	0.980668	0.949577	0.913484	0.916702			0.0367088	0.0284598	0.0367171	0.0350643	-0.00620509	-0.0890223	-0.190817	-0.192665	-0.174559	-0.0514808
	0.719088	0.808798	0.864037	0.928048	1.00124	1.11934	1.20426	1.23632	1.17936	1.11405			0.712454	0.793905	0.857917	0.912679	0.955569	0.980668	0.975506	0.97932	0.97983	1.00118			-0.0133712	-0.0268123	-0.0102564	-0.0240911	-0.0673623	-0.190817	-0.303924	-0.336197	-0.267398	-0.154112
	0.615987	0.717145	0.779388	0.863581	0.942395	1.08525	1.23632	1.34067	1.30939	1.28953			0.626134	0.700137	0.768984	0.838086	0.885797	0.949577	0.97932	1.01402	1.03108	1.07551			0.0235713	-0.0346273	-0.019388	-0.0432327	-0.0893567	-0.192665	-0.336197	-0.402863	-0.344738	-0.261825
	0.549862	0.619549	0.701329	0.785843	0.882521	1.03098	1.17936	1.30939	1.34175	1.46105			0.573832	0.646456	0.695153	0.775255	0.825985	0.913484	0.97983	1.03108	1.07213	1.13508			0.0615586	0.0613333	-0.0127616	-0.0195695	-0.095514	-0.174559	-0.267398	-0.344738	-0.323638	-0.364205
Most A	0.52316	0.563475	0.622194	0.706797	0.819977	0.950004	1.11405	1.28953	1.46105	1.51789		Most A	0.53689	0.614176	0.674249	0.754834	0.816386	0.916702	1.00118	1.07551	1.13508	1.24846		Most A	0.0373736	0.124301	0.115917	0.0948637	-0.00633304	-0.0514808	-0.154112	-0.261825	-0.364205	-0.281914
ESC Rep 2	Most B									Most A		CM Rep 2	Most B									Most A		Rep 2 Log2(CM/ESC)
Most B	1.27297	1.19851	1.11514	1.01891	0.931998	0.849199	0.725196	0.617185	0.547351	0.506381		Most B	1.88588	1.68172	1.50062	1.26451	1.05239	0.878281	0.70298	0.606365	0.54762	0.504941		Most B	0.56704	0.488688	0.42833	0.311553	0.175263	0.0485794	-0.0448871	-0.0255164	0.000709908	-0.00410844
	1.19851	1.16019	1.10858	1.02727	0.961899	0.906606	0.814068	0.72028	0.61699	0.547854			1.68172	1.69638	1.53438	1.27704	1.06811	0.93613	0.789874	0.684449	0.628026	0.582106			0.488688	0.548091	0.468941	0.313984	0.151104	0.0462337	-0.0435271	-0.0736148	0.0255771	0.0874883
	1.11514	1.10858	1.08539	1.02875	0.981275	0.939905	0.870966	0.783188	0.690711	0.607019			1.50062	1.53438	1.44336	1.25556	1.07674	0.963137	0.845496	0.740264	0.668131	0.63687			0.42833	0.468941	0.411211	0.287427	0.133936	0.0352258	-0.0428189	-0.0813182	-0.0479512	0.0692592
	1.01891	1.02727	1.02875	1.00126	0.989033	0.973257	0.920393	0.86049	0.775115	0.684658			1.26451	1.27704	1.25556	1.14019	1.05436	0.983181	0.879433	0.799687	0.739975	0.703746			0.311553	0.313984	0.287427	0.187458	0.092277	0.0146371	-0.0656766	-0.105723	-0.0669345	0.0396722
	0.931998	0.961899	0.981275	0.989033	1.01316	1.02249	0.990746	0.933411	0.872996	0.800816			1.05239	1.06811	1.07674	1.05436	1.05553	0.997895	0.913048	0.843807	0.791936	0.760199			0.175263	0.151104	0.133936	0.092277	0.0591193	-0.0351322	-0.117825	-0.1456	-0.140591	-0.0750936
	0.849199	0.906606	0.939905	0.973257	1.02249	1.08451	1.10508	1.08285	1.02283	0.929513			0.878281	0.93613	0.963137	0.983181	0.997895	0.99127	0.943323	0.912893	0.868156	0.856768			0.0485794	0.0462337	0.0352258	0.0146371	-0.0351322	-0.129689	-0.228326	-0.246315	-0.236538	-0.117571
	0.725196	0.814068	0.870966	0.920393	0.990746	1.10508	1.18808	1.22125	1.17596	1.09775			0.70298	0.789874	0.845496	0.879433	0.913048	0.943323	0.95287	0.941334	0.946201	0.951387			-0.0448871	-0.0435271	-0.0428189	-0.0656766	-0.117825	-0.228326	-0.318282	-0.37558	-0.313623	-0.206439
	0.617185	0.72028	0.783188	0.86049	0.933411	1.08285	1.22125	1.34074	1.3043	1.29038			0.606365	0.684449	0.740264	0.799687	0.843807	0.912893	0.941334	0.948567	0.953523	1.00033			-0.0255164	-0.0736148	-0.0813182	-0.105723	-0.1456	-0.246315	-0.37558	-0.499203	-0.451933	-0.367327
	0.547351	0.61699	0.690711	0.775115	0.872996	1.02283	1.17596	1.3043	1.37597	1.52201			0.54762	0.628026	0.668131	0.739975	0.791936	0.868156	0.946201	0.953523	0.978022	1.05302			0.000709908	0.0255771	-0.0479512	-0.0669345	-0.140591	-0.236538	-0.313623	-0.451933	-0.492513	-0.53145
Most A	0.506381	0.547854	0.607019	0.684658	0.800816	0.929513	1.09775	1.29038	1.52201	1.61956		Most A	0.504941	0.582106	0.63687	0.703746	0.760199	0.856768	0.951387	1.00033	1.05302	1.14158		Most A	-0.00410844	0.0874883	0.0692592	0.0396722	-0.0750936	-0.117571	-0.206439	-0.367327	-0.53145	-0.504575

## Sheet: Figure 1J
	ESC Rep 1								ESC Rep 2								CM Rep 1								CM Rep 2
	Relative Frequencies			Log2 Relative Frequencies					Relative Frequencies			Log2 Relative Frequencies					Relative Frequencies			Log2 Relative Frequencies					Relative Frequencies			Log2 Relative Frequencies
Distance	A-A	B-B	A-B	A-A	B-B	A-B		Distance	A-A	B-B	A-B	A-A	B-B	A-B		Distance	A-A	B-B	A-B	A-A	B-B	A-B		Distance	A-A	B-B	A-B	A-A	B-B	A-B
500000	0.936522	1.08898	0.899646	-0.0946152	0.122983	-0.152571		500000	0.936522	1.08898	0.899646	-0.0946152	0.122983	-0.152571		500000	0.84399	1.21142	0.852353	-0.244702	0.276694	-0.230477		500000	0.644639	1.41812	0.851126	-0.633437	0.503979	-0.232555
1000000	0.800705	1.26623	0.840821	-0.320657	0.340544	-0.250129		1000000	0.800705	1.26623	0.840821	-0.320657	0.340544	-0.250129		1000000	0.721329	1.4163	0.782984	-0.471271	0.502129	-0.352945		1000000	0.543477	1.60982	0.767717	-0.879709	0.686897	-0.381354
1500000	0.781919	1.31532	0.833383	-0.354909	0.395411	-0.262948		1500000	0.781919	1.31532	0.833383	-0.354909	0.395411	-0.262948		1500000	0.672986	1.51088	0.778089	-0.571352	0.595386	-0.361993		1500000	0.510172	1.70395	0.747586	-0.970944	0.768885	-0.419689
2000000	0.813993	1.31432	0.830231	-0.296912	0.394312	-0.268415		2000000	0.813993	1.31432	0.830231	-0.296912	0.394312	-0.268415		2000000	0.673576	1.55824	0.753546	-0.570087	0.639917	-0.408233		2000000	0.520147	1.74881	0.718695	-0.943009	0.806371	-0.476548
2500000	0.870922	1.27779	0.835649	-0.199385	0.353652	-0.259031		2500000	0.870922	1.27779	0.835649	-0.199385	0.353652	-0.259031		2500000	0.686283	1.57294	0.748123	-0.543124	0.653463	-0.418653		2500000	0.539174	1.76163	0.711496	-0.891177	0.816908	-0.491072
3000000	0.921703	1.23674	0.851833	-0.117626	0.306548	-0.231357		3000000	0.921703	1.23674	0.851833	-0.117626	0.306548	-0.231357		3000000	0.721149	1.56596	0.735238	-0.471631	0.647046	-0.443717		3000000	0.578152	1.75556	0.694771	-0.790479	0.811932	-0.525391
3500000	0.97431	1.20249	0.854168	-0.0375472	0.266026	-0.227408		3500000	0.97431	1.20249	0.854168	-0.0375472	0.266026	-0.227408		3500000	0.743066	1.55509	0.744934	-0.428438	0.636996	-0.424815		3500000	0.600449	1.74982	0.70197	-0.735886	0.80721	-0.510519
4000000	1.01746	1.17124	0.855512	0.0249749	0.228031	-0.22514		4000000	1.01746	1.17124	0.855512	0.0249749	0.228031	-0.22514		4000000	0.769974	1.53302	0.750753	-0.377118	0.616379	-0.41359		4000000	0.632749	1.726	0.706907	-0.660295	0.787433	-0.500408
4500000	1.06138	1.14215	0.85712	0.085944	0.191751	-0.222431		4500000	1.06138	1.14215	0.85712	0.085944	0.191751	-0.222431		4500000	0.805759	1.52392	0.745857	-0.31158	0.607783	-0.423029		4500000	0.668815	1.71852	0.702017	-0.580321	0.781168	-0.510422
5000000	1.09657	1.12934	0.848959	0.132995	0.175475	-0.236233		5000000	1.09657	1.12934	0.848959	0.132995	0.175475	-0.236233		5000000	0.830609	1.50478	0.752132	-0.267759	0.589552	-0.410942		5000000	0.695527	1.69713	0.70977	-0.523822	0.7631	-0.494576
5500000	1.11785	1.12678	0.843955	0.160732	0.172206	-0.244762		5500000	1.11785	1.12678	0.843955	0.160732	0.172206	-0.244762		5500000	0.862618	1.47732	0.755723	-0.213206	0.562984	-0.404071		5500000	0.729886	1.66394	0.716764	-0.454257	0.734606	-0.48043
6000000	1.12348	1.1226	0.845797	0.16798	0.166844	-0.241617		6000000	1.12348	1.1226	0.845797	0.16798	0.166844	-0.241617		6000000	0.890405	1.43838	0.76192	-0.167466	0.524444	-0.392289		6000000	0.76191	1.62621	0.718652	-0.392308	0.70151	-0.476635
6500000	1.13109	1.12115	0.845229	0.177719	0.164977	-0.242586		6500000	1.13109	1.12115	0.845229	0.177719	0.164977	-0.242586		6500000	0.908858	1.43134	0.757919	-0.137873	0.517362	-0.399884		6500000	0.783823	1.61068	0.718725	-0.3514	0.687673	-0.476488
7000000	1.14547	1.136	0.830442	0.195938	0.183967	-0.268049		7000000	1.14547	1.136	0.830442	0.195938	0.183967	-0.268049		7000000	0.919668	1.41675	0.765857	-0.120815	0.502588	-0.384853		7000000	0.802236	1.59535	0.722927	-0.317901	0.67387	-0.468078
7500000	1.15085	1.12741	0.838158	0.202695	0.173017	-0.254706		7500000	1.15085	1.12741	0.838158	0.202695	0.173017	-0.254706		7500000	0.947329	1.4012	0.767965	-0.0780625	0.486663	-0.380888		7500000	0.818421	1.57266	0.738983	-0.289085	0.653207	-0.436387
8000000	1.15741	1.13038	0.835977	0.210905	0.176807	-0.258465		8000000	1.15741	1.13038	0.835977	0.210905	0.176807	-0.258465		8000000	0.951471	1.39555	0.777987	-0.0717684	0.480838	-0.362182		8000000	0.83069	1.55422	0.7523	-0.267618	0.636191	-0.41062
8500000	1.16737	1.12974	0.835107	0.223264	0.175988	-0.259967		8500000	1.16737	1.12974	0.835107	0.223264	0.175988	-0.259967		8500000	0.958523	1.37358	0.789449	-0.061115	0.457938	-0.341082		8500000	0.860486	1.53659	0.748004	-0.216776	0.619731	-0.418882
9000000	1.17517	1.11966	0.840309	0.232863	0.163061	-0.251008		9000000	1.17517	1.11966	0.840309	0.232863	0.163061	-0.251008		9000000	0.990532	1.36991	0.774106	-0.0137245	0.454082	-0.369397		9000000	0.867977	1.53805	0.743924	-0.204271	0.621106	-0.426773
9500000	1.16745	1.12902	0.837997	0.223364	0.175076	-0.254983		9500000	1.16745	1.12902	0.837997	0.223364	0.175076	-0.254983		9500000	0.976878	1.36583	0.785757	-0.0337497	0.449777	-0.347845		9500000	0.853404	1.53412	0.758065	-0.228699	0.617411	-0.399607
10000000	1.1718	1.13715	0.829318	0.228721	0.185416	-0.270003		10000000	1.1718	1.13715	0.829318	0.228721	0.185416	-0.270003		10000000	0.988194	1.35914	0.786533	-0.0171338	0.442692	-0.346421		10000000	0.859989	1.53597	0.75631	-0.21761	0.619152	-0.40295
10500000	1.17664	1.14565	0.823719	0.234677	0.19617	-0.279776		10500000	1.17664	1.14565	0.823719	0.234677	0.19617	-0.279776		10500000	0.981122	1.35202	0.798035	-0.0274956	0.435119	-0.325476		10500000	0.869498	1.5174	0.765246	-0.201745	0.601602	-0.386004
11000000	1.17603	1.15202	0.82567	0.233931	0.204171	-0.276363		11000000	1.17603	1.15202	0.82567	0.233931	0.204171	-0.276363		11000000	0.985034	1.35971	0.788993	-0.0217546	0.443298	-0.341916		11000000	0.883998	1.5121	0.756927	-0.177885	0.596555	-0.401774
11500000	1.12115	1.23951	0.804013	0.164973	0.309768	-0.314709		11500000	1.12115	1.23951	0.804013	0.164973	0.309768	-0.314709		11500000	0.954575	1.44291	0.756255	-0.0670695	0.528976	-0.403055		11500000	0.839101	1.60611	0.725938	-0.253084	0.683571	-0.462082
12000000	1.17807	1.17123	0.825536	0.236422	0.228026	-0.276597		12000000	1.17807	1.17123	0.825536	0.236422	0.228026	-0.276597		12000000	0.987658	1.36452	0.790295	-0.0179165	0.448392	-0.339537		12000000	0.878938	1.52329	0.760007	-0.186167	0.607191	-0.395915
12500000	1.1804	1.18134	0.825806	0.239279	0.240428	-0.276125		12500000	1.1804	1.18134	0.825806	0.239279	0.240428	-0.276125		12500000	0.993883	1.36226	0.791232	-0.00885207	0.446002	-0.337827		12500000	0.882849	1.51548	0.764548	-0.179761	0.599778	-0.387321
13000000	1.15964	1.19562	0.827514	0.213679	0.257754	-0.273144		13000000	1.15964	1.19562	0.827514	0.213679	0.257754	-0.273144		13000000	0.99187	1.36564	0.792509	-0.011777	0.449575	-0.335501		13000000	0.884417	1.51692	0.766138	-0.177201	0.601148	-0.384324
13500000	1.14647	1.19889	0.829975	0.197202	0.261703	-0.26886		13500000	1.14647	1.19889	0.829975	0.197202	0.261703	-0.26886		13500000	0.999096	1.34972	0.799025	-0.00130479	0.43266	-0.323687		13500000	0.902614	1.50288	0.76464	-0.147819	0.587734	-0.387147
14000000	1.14663	1.19241	0.831645	0.197395	0.253879	-0.26596		14000000	1.14663	1.19241	0.831645	0.197395	0.253879	-0.26596		14000000	1.00182	1.34427	0.801869	0.00262476	0.42682	-0.318562		14000000	0.909202	1.49752	0.765403	-0.137327	0.582577	-0.385709
14500000	1.1431	1.19483	0.832099	0.192957	0.256807	-0.265173		14500000	1.1431	1.19483	0.832099	0.192957	0.256807	-0.265173		14500000	1.01115	1.33799	0.801729	0.0159999	0.420066	-0.318813		14500000	0.914499	1.4824	0.773981	-0.128947	0.567931	-0.36963
15000000	1.16427	1.18422	0.827336	0.219429	0.243942	-0.273455		15000000	1.16427	1.18422	0.827336	0.219429	0.243942	-0.273455		15000000	1.00715	1.34388	0.800713	0.0102743	0.426403	-0.320643		15000000	0.928853	1.46687	0.774796	-0.106478	0.552742	-0.368112
15500000	1.15165	1.18847	0.828734	0.203697	0.249112	-0.271019		15500000	1.15165	1.18847	0.828734	0.203697	0.249112	-0.271019		15500000	1.0055	1.33431	0.80553	0.00791739	0.416099	-0.31199		15500000	0.926084	1.46728	0.772959	-0.110785	0.553148	-0.371536
16000000	1.17103	1.19678	0.814427	0.227778	0.259158	-0.296143		16000000	1.17103	1.19678	0.814427	0.227778	0.259158	-0.296143		16000000	1.01645	1.33111	0.799986	0.0235364	0.412634	-0.321953		16000000	0.933164	1.47527	0.764559	-0.0997974	0.560976	-0.3873
16500000	1.16257	1.20044	0.815762	0.21732	0.263561	-0.29378		16500000	1.16257	1.20044	0.815762	0.21732	0.263561	-0.29378		16500000	1.01832	1.32737	0.806045	0.026191	0.408573	-0.311068		16500000	0.915446	1.50119	0.764238	-0.127453	0.58611	-0.387906
17000000	1.16064	1.20012	0.813645	0.214917	0.263183	-0.297529		17000000	1.16064	1.20012	0.813645	0.214917	0.263183	-0.297529		17000000	0.996473	1.34109	0.811202	-0.00509738	0.423404	-0.301867		17000000	0.92107	1.48508	0.770899	-0.118617	0.57054	-0.375386
17500000	1.18442	1.19899	0.806986	0.244178	0.261816	-0.309384		17500000	1.18442	1.19899	0.806986	0.244178	0.261816	-0.309384		17500000	1.01457	1.34576	0.796549	0.0208627	0.428417	-0.328165		17500000	0.936972	1.47504	0.76644	-0.0939222	0.560757	-0.383755
18000000	1.18834	1.18976	0.812818	0.248948	0.250667	-0.298996		18000000	1.18834	1.18976	0.812818	0.248948	0.250667	-0.298996		18000000	1.00375	1.33665	0.810369	0.00540717	0.418624	-0.303349		18000000	0.922603	1.48181	0.772876	-0.116218	0.567359	-0.371691
18500000	1.19741	1.18713	0.810799	0.259916	0.247479	-0.302584		18500000	1.19741	1.18713	0.810799	0.259916	0.247479	-0.302584		18500000	1.00508	1.3484	0.802829	0.00731034	0.431246	-0.316835		18500000	0.940977	1.48019	0.764302	-0.0877686	0.565778	-0.387785
19000000	1.18642	1.20376	0.806725	0.24661	0.267544	-0.309851		19000000	1.18642	1.20376	0.806725	0.24661	0.267544	-0.309851		19000000	1.00812	1.33796	0.807441	0.0116731	0.420033	-0.308571		19000000	0.932696	1.47382	0.773103	-0.100521	0.559559	-0.371267
19500000	1.17352	1.1987	0.812951	0.230841	0.261472	-0.29876		19500000	1.17352	1.1987	0.812951	0.230841	0.261472	-0.29876		19500000	1.02355	1.34802	0.793381	0.0335872	0.430841	-0.333914		19500000	0.935279	1.4743	0.770349	-0.0965313	0.560034	-0.376416
20000000	1.19732	1.19829	0.80076	0.259812	0.260976	-0.320558		20000000	1.19732	1.19829	0.80076	0.259812	0.260976	-0.320558		20000000	1.01017	1.34998	0.801735	0.0145952	0.432939	-0.318803		20000000	0.926786	1.47862	0.7755	-0.109692	0.564248	-0.366801
20500000	1.20241	1.1979	0.80416	0.265931	0.260507	-0.314446		20500000	1.20241	1.1979	0.80416	0.265931	0.260507	-0.314446		20500000	1.01707	1.34553	0.803821	0.024419	0.428169	-0.315054		20500000	0.930571	1.47679	0.776963	-0.103812	0.562463	-0.364082
21000000	1.18886	1.21443	0.801347	0.249575	0.280279	-0.319501		21000000	1.18886	1.21443	0.801347	0.249575	0.280279	-0.319501		21000000	1.01025	1.33493	0.814822	0.0147195	0.41676	-0.295443		21000000	0.938383	1.46222	0.782024	-0.0917512	0.548156	-0.354715
21500000	1.21054	1.20509	0.801176	0.275647	0.269143	-0.319809		21500000	1.21054	1.20509	0.801176	0.275647	0.269143	-0.319809		21500000	1.04194	1.32387	0.801898	0.0592694	0.404761	-0.318509		21500000	0.939981	1.46365	0.777325	-0.0892965	0.549571	-0.36341
22000000	1.22523	1.20347	0.792649	0.293048	0.267205	-0.335246		22000000	1.22523	1.20347	0.792649	0.293048	0.267205	-0.335246		22000000	1.0359	1.3328	0.792729	0.0508903	0.414458	-0.3351		22000000	0.938445	1.47108	0.766672	-0.0916559	0.556881	-0.383319
22500000	1.24322	1.18997	0.792645	0.31408	0.250923	-0.335253		22500000	1.24322	1.18997	0.792645	0.31408	0.250923	-0.335253		22500000	1.04872	1.31976	0.796329	0.0686227	0.400277	-0.328563		22500000	0.968838	1.46457	0.757539	-0.0456726	0.550479	-0.400608
23000000	1.23468	1.20886	0.789885	0.304142	0.273647	-0.340285		23000000	1.23468	1.20886	0.789885	0.304142	0.273647	-0.340285		23000000	1.03344	1.3098	0.811277	0.047456	0.389344	-0.301734		23000000	0.966904	1.43682	0.775445	-0.0485554	0.52288	-0.366904
23500000	1.22448	1.20071	0.799689	0.292173	0.263888	-0.322489		23500000	1.22448	1.20071	0.799689	0.292173	0.263888	-0.322489		23500000	1.06126	1.31134	0.796662	0.0857727	0.391046	-0.32796		23500000	0.957586	1.43806	0.780985	-0.062526	0.524127	-0.356633
24000000	1.22493	1.20316	0.802552	0.292704	0.266833	-0.317333		24000000	1.22493	1.20316	0.802552	0.292704	0.266833	-0.317333		24000000	1.06667	1.30041	0.802284	0.093118	0.378969	-0.317815		24000000	0.97908	1.43819	0.772709	-0.0305013	0.524257	-0.372003
24500000	1.24842	1.19452	0.794475	0.320106	0.256436	-0.331926		24500000	1.24842	1.19452	0.794475	0.320106	0.256436	-0.331926		24500000	1.06349	1.29499	0.811027	0.0888038	0.372943	-0.302178		24500000	0.977229	1.43244	0.781365	-0.0332314	0.518473	-0.355931
25000000	1.23138	1.19464	0.796787	0.300273	0.256577	-0.327734		25000000	1.23138	1.19464	0.796787	0.300273	0.256577	-0.327734		25000000	1.04181	1.31599	0.809639	0.059088	0.396151	-0.304649		25000000	0.966458	1.44594	0.778018	-0.0492211	0.532006	-0.362125
25500000	1.2586	1.18537	0.787887	0.331822	0.245333	-0.343939		25500000	1.2586	1.18537	0.787887	0.331822	0.245333	-0.343939		25500000	1.07235	1.30063	0.802869	0.10078	0.379213	-0.316763		25500000	0.975179	1.43758	0.779757	-0.036261	0.523639	-0.358903
26000000	1.24514	1.18466	0.791064	0.316303	0.244478	-0.338134		26000000	1.24514	1.18466	0.791064	0.316303	0.244478	-0.338134		26000000	1.05688	1.3258	0.795298	0.079817	0.406861	-0.330433		26000000	0.953532	1.46806	0.771232	-0.0686467	0.553914	-0.374763
26500000	1.25034	1.2032	0.779763	0.322318	0.266879	-0.358892		26500000	1.25034	1.2032	0.779763	0.322318	0.266879	-0.358892		26500000	1.09084	1.2934	0.801459	0.125438	0.371169	-0.319299		26500000	0.977009	1.43909	0.782449	-0.0335562	0.525158	-0.353931
27000000	1.25213	1.19082	0.789426	0.324382	0.251954	-0.341124		27000000	1.25213	1.19082	0.789426	0.324382	0.251954	-0.341124		27000000	1.06956	1.30661	0.806849	0.0970201	0.385825	-0.309629		27000000	0.99211	1.44277	0.774023	-0.011428	0.528839	-0.369552
27500000	1.26315	1.17711	0.795583	0.337023	0.235247	-0.329916		27500000	1.26315	1.17711	0.795583	0.337023	0.235247	-0.329916		27500000	1.06831	1.31139	0.808369	0.095333	0.391097	-0.306914		27500000	0.986987	1.43812	0.783406	-0.018897	0.524186	-0.352168
28000000	1.26988	1.1872	0.781768	0.344694	0.247564	-0.355188		28000000	1.26988	1.1872	0.781768	0.344694	0.247564	-0.355188		28000000	1.0811	1.28841	0.812359	0.112503	0.36559	-0.299811		28000000	0.982495	1.43965	0.782334	-0.025478	0.525718	-0.354143
28500000	1.28351	1.1678	0.784091	0.36009	0.223799	-0.350907		28500000	1.28351	1.1678	0.784091	0.36009	0.223799	-0.350907		28500000	1.07329	1.29763	0.811249	0.102039	0.375884	-0.301783		28500000	0.976013	1.44537	0.783089	-0.0350277	0.531436	-0.352752
29000000	1.27669	1.16013	0.79214	0.352404	0.214289	-0.336173		29000000	1.27669	1.16013	0.79214	0.352404	0.214289	-0.336173		29000000	1.08042	1.2925	0.811443	0.111591	0.370167	-0.301438		29000000	1.00878	1.41209	0.785684	0.0126059	0.497832	-0.347979
29500000	1.28244	1.17642	0.782719	0.358894	0.234402	-0.353434		29500000	1.28244	1.17642	0.782719	0.358894	0.234402	-0.353434		29500000	1.08241	1.2971	0.81063	0.114246	0.375292	-0.302885		29500000	0.9983	1.41924	0.788788	-0.00245467	0.505117	-0.34229
30000000	1.29136	1.14834	0.794088	0.368888	0.199556	-0.332629		30000000	1.29136	1.14834	0.794088	0.368888	0.199556	-0.332629		30000000	1.10445	1.26976	0.809239	0.143329	0.344559	-0.305362		30000000	1.00904	1.38786	0.795376	0.0129848	0.472865	-0.330291
30500000	1.29083	1.1525	0.789575	0.368296	0.204764	-0.340852		30500000	1.29083	1.1525	0.789575	0.368296	0.204764	-0.340852		30500000	1.10305	1.28946	0.803294	0.141497	0.366766	-0.316		30500000	1.02749	1.37634	0.795234	0.03913	0.460836	-0.330549
31000000	1.28896	1.1418	0.797969	0.366213	0.191314	-0.325595		31000000	1.28896	1.1418	0.797969	0.366213	0.191314	-0.325595		31000000	1.09937	1.28177	0.813746	0.136678	0.358134	-0.29735		31000000	1.02777	1.38992	0.793722	0.0395231	0.475004	-0.333294
31500000	1.30314	1.14006	0.799531	0.381992	0.189114	-0.322774		31500000	1.30314	1.14006	0.799531	0.381992	0.189114	-0.322774		31500000	1.1133	1.2686	0.816596	0.15484	0.34324	-0.292306		31500000	1.01421	1.40635	0.794923	0.0203592	0.491957	-0.331113
32000000	1.29504	1.13965	0.805166	0.373	0.188591	-0.312642		32000000	1.29504	1.13965	0.805166	0.373	0.188591	-0.312642		32000000	1.09727	1.29519	0.813766	0.133915	0.373165	-0.297314		32000000	1.0332	1.39436	0.793991	0.0471168	0.4796	-0.332805
32500000	1.31569	1.12993	0.802653	0.395816	0.176235	-0.317152		32500000	1.31569	1.12993	0.802653	0.395816	0.176235	-0.317152		32500000	1.08839	1.29284	0.817247	0.122192	0.37054	-0.291156		32500000	1.02417	1.40958	0.790412	0.0344594	0.495268	-0.339323
33000000	1.30233	1.16111	0.797839	0.381094	0.215511	-0.32583		33000000	1.30233	1.16111	0.797839	0.381094	0.215511	-0.32583		33000000	1.09589	1.30179	0.805821	0.132104	0.3805	-0.311469		33000000	1.03015	1.42092	0.776234	0.0428614	0.506827	-0.365436
33500000	1.28033	1.15108	0.812317	0.356515	0.202992	-0.299885		33500000	1.28033	1.15108	0.812317	0.356515	0.202992	-0.299885		33500000	1.08851	1.29664	0.806792	0.122361	0.374774	-0.309731		33500000	1.02356	1.40907	0.779721	0.0335914	0.494747	-0.35897
34000000	1.29986	1.15345	0.809497	0.378354	0.205949	-0.304902		34000000	1.29986	1.15345	0.809497	0.378354	0.205949	-0.304902		34000000	1.0899	1.30857	0.801066	0.124198	0.387992	-0.320007		34000000	1.03472	1.4161	0.7736	0.0492348	0.501919	-0.37034
34500000	1.33147	1.15853	0.79436	0.413021	0.212292	-0.332135		34500000	1.33147	1.15853	0.79436	0.413021	0.212292	-0.332135		34500000	1.0831	1.31961	0.805436	0.115169	0.400107	-0.312158		34500000	1.0178	1.41439	0.788599	0.0254598	0.50018	-0.342636
35000000	1.33267	1.13129	0.806857	0.414316	0.177971	-0.309615		35000000	1.33267	1.13129	0.806857	0.414316	0.177971	-0.309615		35000000	1.09767	1.30031	0.810974	0.134451	0.37885	-0.302272		35000000	1.02334	1.43003	0.782831	0.0332856	0.516046	-0.353227
35500000	1.30367	1.13261	0.818026	0.38258	0.179645	-0.289781		35500000	1.30367	1.13261	0.818026	0.38258	0.179645	-0.289781		35500000	1.07595	1.31993	0.813543	0.10561	0.400464	-0.297709		35500000	1.02785	1.44793	0.775158	0.0396325	0.533994	-0.367438
36000000	1.3029	1.15357	0.809721	0.381725	0.206104	-0.304503		36000000	1.3029	1.15357	0.809721	0.381725	0.206104	-0.304503		36000000	1.09746	1.3186	0.809094	0.134167	0.399009	-0.305621		36000000	1.03106	1.42493	0.788718	0.0441213	0.51089	-0.342419
36500000	1.33284	1.11695	0.812872	0.414507	0.159558	-0.2989		36500000	1.33284	1.11695	0.812872	0.414507	0.159558	-0.2989		36500000	1.11864	1.31751	0.802917	0.16175	0.397815	-0.316677		36500000	1.05004	1.4222	0.784199	0.0704429	0.508122	-0.350708
37000000	1.33215	1.12463	0.809028	0.413761	0.169453	-0.305738		37000000	1.33215	1.12463	0.809028	0.413761	0.169453	-0.305738		37000000	1.11163	1.31959	0.807451	0.152681	0.40009	-0.308553		37000000	1.04179	1.43783	0.783384	0.0590645	0.523898	-0.352208
37500000	1.33692	1.10427	0.817272	0.418912	0.143099	-0.291112		37500000	1.33692	1.10427	0.817272	0.418912	0.143099	-0.291112		37500000	1.10311	1.32663	0.812455	0.141578	0.407768	-0.29964		37500000	1.03931	1.43239	0.790439	0.055633	0.518419	-0.339274
38000000	1.34002	1.10394	0.820199	0.422259	0.142664	-0.285954		38000000	1.34002	1.10394	0.820199	0.422259	0.142664	-0.285954		38000000	1.10331	1.3289	0.808221	0.141833	0.410228	-0.307178		38000000	1.04481	1.43142	0.786641	0.0632378	0.517449	-0.346223
38500000	1.36464	1.10498	0.80609	0.448524	0.144025	-0.310987		38500000	1.36464	1.10498	0.80609	0.448524	0.144025	-0.310987		38500000	1.09942	1.32017	0.817061	0.136736	0.400725	-0.291484		38500000	1.0267	1.4373	0.794671	0.0380189	0.523364	-0.33157
39000000	1.33045	1.10969	0.815855	0.411918	0.150161	-0.293615		39000000	1.33045	1.10969	0.815855	0.411918	0.150161	-0.293615		39000000	1.10229	1.32041	0.818517	0.140509	0.400985	-0.288916		39000000	1.03823	1.45629	0.78507	0.0541261	0.542299	-0.349107
39500000	1.35164	1.08432	0.818512	0.434712	0.116797	-0.288925		39500000	1.35164	1.08432	0.818512	0.434712	0.116797	-0.288925		39500000	1.09595	1.32319	0.815379	0.132182	0.404024	-0.294457		39500000	1.04218	1.4375	0.78529	0.0596086	0.523561	-0.348703
40000000	1.34444	1.10182	0.810989	0.427011	0.139886	-0.302246		40000000	1.34444	1.10182	0.810989	0.427011	0.139886	-0.302246		40000000	1.10441	1.32597	0.812358	0.143271	0.407045	-0.299812		40000000	1.03429	1.43896	0.79046	0.0486449	0.525029	-0.339236
40500000	1.35897	1.10458	0.803009	0.442511	0.143501	-0.316512		40500000	1.35897	1.10458	0.803009	0.442511	0.143501	-0.316512		40500000	1.09569	1.32273	0.812882	0.131841	0.403514	-0.298882		40500000	1.04356	1.41573	0.791872	0.0615094	0.501542	-0.336661
41000000	1.36054	1.08599	0.809094	0.44418	0.119013	-0.305621		41000000	1.36054	1.08599	0.809094	0.44418	0.119013	-0.305621		41000000	1.10005	1.30227	0.817418	0.137566	0.381023	-0.290854		41000000	1.02307	1.41204	0.798136	0.0329091	0.497785	-0.325293
41500000	1.39862	1.06602	0.804618	0.484	0.0922359	-0.313624		41500000	1.39862	1.06602	0.804618	0.484	0.0922359	-0.313624		41500000	1.09052	1.32052	0.817174	0.125015	0.401106	-0.291285		41500000	1.0311	1.43027	0.790807	0.0441913	0.516286	-0.338602
42000000	1.37568	1.0859	0.803204	0.460142	0.118897	-0.316162		42000000	1.37568	1.0859	0.803204	0.460142	0.118897	-0.316162		42000000	1.11585	1.29187	0.82005	0.158147	0.369464	-0.286216		42000000	1.03572	1.41543	0.794642	0.0506299	0.501241	-0.331623
42500000	1.39621	1.04241	0.817511	0.481514	0.0599214	-0.29069		42500000	1.39621	1.04241	0.817511	0.481514	0.0599214	-0.29069		42500000	1.11257	1.28597	0.822693	0.1539	0.362861	-0.281574		42500000	1.03874	1.42212	0.789653	0.0548388	0.508045	-0.340709
43000000	1.40128	1.06169	0.802696	0.48674	0.0863639	-0.317074		43000000	1.40128	1.06169	0.802696	0.48674	0.0863639	-0.317074		43000000	1.11524	1.31015	0.810387	0.157357	0.389735	-0.303317		43000000	1.02576	1.43775	0.787445	0.036696	0.523816	-0.344749
43500000	1.39092	1.05783	0.803205	0.476043	0.081101	-0.31616		43500000	1.39092	1.05783	0.803205	0.476043	0.081101	-0.31616		43500000	1.12036	1.30998	0.803072	0.163959	0.389545	-0.316399		43500000	1.02905	1.41013	0.794228	0.0413089	0.495827	-0.332375
44000000	1.40549	1.02854	0.808655	0.491071	0.0405979	-0.306404		44000000	1.40549	1.02854	0.808655	0.491071	0.0405979	-0.306404		44000000	1.11917	1.29624	0.807775	0.162425	0.374333	-0.307975		44000000	1.04858	1.41351	0.781672	0.0684314	0.499283	-0.355365
44500000	1.39435	1.02788	0.806681	0.479593	0.0396761	-0.30993		44500000	1.39435	1.02788	0.806681	0.479593	0.0396761	-0.30993		44500000	1.11131	1.27142	0.825314	0.152267	0.346442	-0.276985		44500000	1.06406	1.39115	0.788063	0.0895849	0.476281	-0.343617
45000000	1.36236	1.04806	0.813662	0.446106	0.0677199	-0.297498		45000000	1.36236	1.04806	0.813662	0.446106	0.0677199	-0.297498		45000000	1.08455	1.30782	0.82055	0.117093	0.387163	-0.285337		45000000	1.07602	1.39214	0.783763	0.1057	0.477304	-0.351511
45500000	1.35288	1.0559	0.816008	0.436035	0.0784759	-0.293345		45500000	1.35288	1.0559	0.816008	0.436035	0.0784759	-0.293345		45500000	1.1233	1.27751	0.818488	0.167745	0.353339	-0.288967		45500000	1.04715	1.39856	0.791943	0.066464	0.483942	-0.336531
46000000	1.38976	1.04756	0.802834	0.474834	0.067037	-0.316826		46000000	1.38976	1.04756	0.802834	0.474834	0.067037	-0.316826		46000000	1.11982	1.27812	0.823529	0.163264	0.354029	-0.280109		46000000	1.06408	1.36904	0.803727	0.0895998	0.453162	-0.315223
46500000	1.37602	1.02679	0.816354	0.460502	0.0381468	-0.292733		46500000	1.37602	1.02679	0.816354	0.460502	0.0381468	-0.292733		46500000	1.11288	1.27948	0.83004	0.154298	0.355556	-0.268747		46500000	1.07714	1.38577	0.795769	0.107203	0.470688	-0.329578
47000000	1.39035	1.03392	0.809051	0.475449	0.048119	-0.305697		47000000	1.39035	1.03392	0.809051	0.475449	0.048119	-0.305697		47000000	1.13127	1.27442	0.82277	0.177948	0.349835	-0.281439		47000000	1.06887	1.36641	0.80461	0.0960877	0.450389	-0.313638
47500000	1.34986	1.0559	0.818039	0.432807	0.0784677	-0.289758		47500000	1.34986	1.0559	0.818039	0.432807	0.0784677	-0.289758		47500000	1.13828	1.28137	0.819765	0.18685	0.357681	-0.286718		47500000	1.05097	1.3795	0.809126	0.0717242	0.464144	-0.305564
48000000	1.38067	1.04402	0.817683	0.465364	0.0621438	-0.290386		48000000	1.38067	1.04402	0.817683	0.465364	0.0621438	-0.290386		48000000	1.12321	1.28233	0.82769	0.16763	0.35877	-0.272838		48000000	1.05493	1.39895	0.800993	0.0771418	0.484347	-0.320138
48500000	1.3673	1.0329	0.833054	0.451328	0.0466964	-0.263518		48500000	1.3673	1.0329	0.833054	0.451328	0.0466964	-0.263518		48500000	1.09277	1.28883	0.83816	0.127988	0.366061	-0.254702		48500000	1.07075	1.39001	0.800353	0.0986217	0.475092	-0.321292
49000000	1.36768	1.03707	0.83229	0.451734	0.0525188	-0.264842		49000000	1.36768	1.03707	0.83229	0.451734	0.0525188	-0.264842		49000000	1.10102	1.31608	0.827582	0.138842	0.396248	-0.273026		49000000	1.06316	1.39534	0.805529	0.0883587	0.480615	-0.311992
49500000	1.36355	1.04575	0.827376	0.447363	0.0645339	-0.273385		49500000	1.36355	1.04575	0.827376	0.447363	0.0645339	-0.273385		49500000	1.11487	1.29974	0.825077	0.156872	0.378224	-0.277399		49500000	1.06137	1.40977	0.797304	0.0859277	0.495461	-0.326798
50000000	1.36557	1.03679	0.827868	0.449506	0.0521168	-0.272527		50000000	1.36557	1.03679	0.827868	0.449506	0.0521168	-0.272527		50000000	1.13063	1.26679	0.826826	0.177124	0.341174	-0.274344		50000000	1.04132	1.3943	0.804853	0.0584093	0.479536	-0.313203
50500000	1.35673	1.04718	0.825374	0.44013	0.0665094	-0.27688		50500000	1.35673	1.04718	0.825374	0.44013	0.0665094	-0.27688		50500000	1.10969	1.28116	0.825451	0.150158	0.357454	-0.276746		50500000	1.03602	1.40105	0.801122	0.0510546	0.486504	-0.319906
51000000	1.36919	1.02211	0.835766	0.453323	0.0315561	-0.258829		51000000	1.36919	1.02211	0.835766	0.453323	0.0315561	-0.258829		51000000	1.09798	1.2917	0.825031	0.134853	0.369267	-0.27748		51000000	1.04449	1.38828	0.802233	0.0628056	0.473296	-0.317907
51500000	1.41712	1.02202	0.816744	0.502966	0.0314178	-0.292044		51500000	1.41712	1.02202	0.816744	0.502966	0.0314178	-0.292044		51500000	1.08795	1.27145	0.835779	0.121608	0.346471	-0.258807		51500000	1.05111	1.3894	0.795692	0.0719082	0.474461	-0.329718
52000000	1.40132	1.01797	0.825336	0.486792	0.0256965	-0.276947		52000000	1.40132	1.01797	0.825336	0.486792	0.0256965	-0.276947		52000000	1.11768	1.27283	0.824309	0.160506	0.348036	-0.278743		52000000	1.0328	1.40285	0.799085	0.0465567	0.488359	-0.323579
52500000	1.37831	1.04812	0.820262	0.462904	0.0678094	-0.285843		52500000	1.37831	1.04812	0.820262	0.462904	0.0678094	-0.285843		52500000	1.11871	1.29281	0.812857	0.161843	0.370515	-0.298927		52500000	1.04025	1.38512	0.802658	0.0569303	0.470007	-0.317143
53000000	1.36631	1.04549	0.823141	0.450284	0.064182	-0.280789		53000000	1.36631	1.04549	0.823141	0.450284	0.064182	-0.280789		53000000	1.12306	1.23741	0.8367	0.16743	0.30732	-0.257218		53000000	1.05008	1.38928	0.796509	0.0704951	0.474333	-0.328237
53500000	1.41944	1.02431	0.818727	0.505323	0.034651	-0.288546		53500000	1.41944	1.02431	0.818727	0.505323	0.034651	-0.288546		53500000	1.09251	1.28102	0.830064	0.127653	0.357288	-0.268706		53500000	1.03551	1.39162	0.801417	0.0503443	0.476766	-0.319375
54000000	1.38568	1.0309	0.830833	0.470591	0.0439072	-0.26737		54000000	1.38568	1.0309	0.830833	0.470591	0.0439072	-0.26737		54000000	1.12281	1.26311	0.829274	0.167118	0.336978	-0.270079		54000000	1.04059	1.38172	0.809905	0.0574045	0.466468	-0.304175
54500000	1.38596	1.022	0.832339	0.470889	0.031398	-0.264757		54500000	1.38596	1.022	0.832339	0.470889	0.031398	-0.264757		54500000	1.13369	1.24106	0.831366	0.181026	0.311567	-0.266444		54500000	1.06273	1.3568	0.806931	0.0877778	0.440206	-0.309483
55000000	1.38847	1.01507	0.829037	0.473499	0.0215778	-0.270492		55000000	1.38847	1.01507	0.829037	0.473499	0.0215778	-0.270492		55000000	1.12191	1.22548	0.836255	0.165952	0.293345	-0.257985		55000000	1.06433	1.35005	0.800697	0.0899401	0.433012	-0.320672
55500000	1.3797	1.00047	0.835451	0.464357	0.000675023	-0.259373		55500000	1.3797	1.00047	0.835451	0.464357	0.000675023	-0.259373		55500000	1.09359	1.26015	0.832368	0.129069	0.333601	-0.264707		55500000	1.0469	1.37617	0.795711	0.0661236	0.460659	-0.329684
56000000	1.38017	1.00324	0.831557	0.464843	0.00467397	-0.266113		56000000	1.38017	1.00324	0.831557	0.464843	0.00467397	-0.266113		56000000	1.11135	1.25042	0.826646	0.152315	0.32241	-0.274658		56000000	1.07179	1.3402	0.798771	0.100025	0.422447	-0.324146
56500000	1.37721	0.992762	0.83138	0.461743	-0.0104802	-0.26642		56500000	1.37721	0.992762	0.83138	0.461743	-0.0104802	-0.26642		56500000	1.11534	1.26847	0.817269	0.157487	0.343088	-0.291117		56500000	1.04132	1.34862	0.808799	0.0584135	0.431483	-0.306147
57000000	1.39963	0.98746	0.81925	0.485045	-0.0182058	-0.287624		57000000	1.39963	0.98746	0.81925	0.485045	-0.0182058	-0.287624		57000000	1.11094	1.23967	0.836235	0.151778	0.30996	-0.25802		57000000	1.04801	1.35444	0.807035	0.0676525	0.4377	-0.309297
57500000	1.3985	0.986729	0.821414	0.483883	-0.0192742	-0.283819		57500000	1.3985	0.986729	0.821414	0.483883	-0.0192742	-0.283819		57500000	1.07152	1.25954	0.843669	0.0996628	0.332895	-0.245251		57500000	1.03265	1.37818	0.802828	0.0463486	0.46276	-0.316837
58000000	1.44814	0.976391	0.803728	0.5342	-0.0344691	-0.315221		58000000	1.44814	0.976391	0.803728	0.5342	-0.0344691	-0.315221		58000000	1.10434	1.24604	0.838283	0.143182	0.31735	-0.254491		58000000	1.0623	1.36629	0.798936	0.0871899	0.450267	-0.323848
58500000	1.41233	0.98445	0.813756	0.498072	-0.0226102	-0.297332		58500000	1.41233	0.98445	0.813756	0.498072	-0.0226102	-0.297332		58500000	1.09069	1.27794	0.833629	0.125237	0.353822	-0.262523		58500000	1.01502	1.39413	0.810015	0.0215082	0.479362	-0.303979
59000000	1.42187	0.964615	0.829813	0.507791	-0.0519749	-0.269142		59000000	1.42187	0.964615	0.829813	0.507791	-0.0519749	-0.269142		59000000	1.10038	1.29938	0.818309	0.138003	0.37782	-0.289282		59000000	1.0403	1.37784	0.805858	0.057001	0.46241	-0.311402
59500000	1.43276	0.958835	0.830478	0.518793	-0.0606455	-0.267986		59500000	1.43276	0.958835	0.830478	0.518793	-0.0606455	-0.267986		59500000	1.084	1.28298	0.834732	0.11637	0.359499	-0.260615		59500000	1.02537	1.38568	0.810959	0.0361474	0.470591	-0.302299
60000000	1.43502	0.942978	0.831805	0.521074	-0.084704	-0.265683		60000000	1.43502	0.942978	0.831805	0.521074	-0.084704	-0.265683		60000000	1.1042	1.28506	0.829407	0.143002	0.361837	-0.269848		60000000	1.05355	1.38071	0.805898	0.075256	0.465411	-0.311331
60500000	1.39614	0.973642	0.830665	0.481439	-0.0385367	-0.267661		60500000	1.39614	0.973642	0.830665	0.481439	-0.0385367	-0.267661		60500000	1.05048	1.28191	0.852681	0.0710418	0.358298	-0.229922		60500000	1.02299	1.39365	0.813852	0.0327892	0.47887	-0.297162
61000000	1.41428	0.977204	0.827852	0.500071	-0.0332683	-0.272555		61000000	1.41428	0.977204	0.827852	0.500071	-0.0332683	-0.272555		61000000	1.09593	1.28931	0.832321	0.132153	0.366596	-0.264788		61000000	1.02555	1.38417	0.817867	0.036395	0.46902	-0.290062
61500000	1.35162	0.964662	0.860056	0.43469	-0.0519046	-0.217497		61500000	1.35162	0.964662	0.860056	0.43469	-0.0519046	-0.217497		61500000	1.09498	1.27666	0.838553	0.130903	0.352369	-0.254026		61500000	1.04951	1.38211	0.810896	0.0697173	0.466871	-0.302411
62000000	1.40951	0.95768	0.832689	0.495192	-0.0623844	-0.26415		62000000	1.40951	0.95768	0.832689	0.495192	-0.0623844	-0.26415		62000000	1.10772	1.27156	0.834712	0.147596	0.346596	-0.26065		62000000	1.02341	1.39052	0.815686	0.0333871	0.475623	-0.293914
62500000	1.40067	0.963648	0.827504	0.486121	-0.0534218	-0.273162		62500000	1.40067	0.963648	0.827504	0.486121	-0.0534218	-0.273162		62500000	1.10111	1.26448	0.835264	0.138955	0.338547	-0.259696		62500000	1.03983	1.3456	0.824079	0.0563491	0.428249	-0.279145
63000000	1.43863	0.967786	0.805513	0.524694	-0.04724	-0.31202		63000000	1.43863	0.967786	0.805513	0.524694	-0.04724	-0.31202		63000000	1.07651	1.24419	0.852268	0.106358	0.315213	-0.230621		63000000	1.02781	1.34764	0.824606	0.0395722	0.430437	-0.278223
63500000	1.39471	0.969887	0.828008	0.479962	-0.0441114	-0.272283		63500000	1.39471	0.969887	0.828008	0.479962	-0.0441114	-0.272283		63500000	1.11888	1.24465	0.832908	0.162059	0.315741	-0.263771		63500000	1.025	1.3603	0.819477	0.0356239	0.443921	-0.287225
64000000	1.41965	0.984633	0.814377	0.505535	-0.022342	-0.296231		64000000	1.41965	0.984633	0.814377	0.505535	-0.022342	-0.296231		64000000	1.07536	1.27438	0.838399	0.104817	0.34979	-0.254291		64000000	1.03955	1.3515	0.818184	0.0559578	0.434559	-0.289503
64500000	1.38393	0.977713	0.833837	0.468767	-0.0325171	-0.262163		64500000	1.38393	0.977713	0.833837	0.468767	-0.0325171	-0.262163		64500000	1.09294	1.24642	0.846925	0.128212	0.317789	-0.239694		64500000	1.04124	1.34466	0.823407	0.0583096	0.427244	-0.280322
65000000	1.41655	0.965945	0.825199	0.502385	-0.049987	-0.277186		65000000	1.41655	0.965945	0.825199	0.502385	-0.049987	-0.277186		65000000	1.06275	1.27842	0.847032	0.087805	0.354361	-0.239512		65000000	1.03336	1.33661	0.832691	0.0473485	0.418575	-0.264147
65500000	1.43589	0.969028	0.816432	0.521948	-0.0453897	-0.292595		65500000	1.43589	0.969028	0.816432	0.521948	-0.0453897	-0.292595		65500000	1.0782	1.24798	0.852274	0.108619	0.319601	-0.230611		65500000	1.04046	1.32133	0.834948	0.0572201	0.401994	-0.260242
66000000	1.40873	0.932263	0.847072	0.494393	-0.101191	-0.239443		66000000	1.40873	0.932263	0.847072	0.494393	-0.101191	-0.239443		66000000	1.09475	1.24777	0.84218	0.130605	0.31935	-0.247799		66000000	1.05838	1.3128	0.826506	0.0818563	0.392644	-0.274903
66500000	1.38245	0.96108	0.836622	0.467229	-0.0572716	-0.257352		66500000	1.38245	0.96108	0.836622	0.467229	-0.0572716	-0.257352		66500000	1.10888	1.23527	0.829557	0.149105	0.304826	-0.269587		66500000	1.04284	1.30158	0.826433	0.0605164	0.380261	-0.27503
67000000	1.41753	0.962901	0.818296	0.503381	-0.0545406	-0.289305		67000000	1.41753	0.962901	0.818296	0.503381	-0.0545406	-0.289305		67000000	1.07334	1.21744	0.848221	0.102111	0.283852	-0.237488		67000000	1.02978	1.28545	0.833341	0.0423348	0.36227	-0.263021
67500000	1.38859	0.936734	0.846029	0.473622	-0.0942887	-0.241221		67500000	1.38859	0.936734	0.846029	0.473622	-0.0942887	-0.241221		67500000	1.07422	1.2338	0.839267	0.103288	0.30311	-0.252798		67500000	1.039	1.28559	0.828073	0.0551943	0.362428	-0.27217
68000000	1.40908	0.949133	0.830853	0.49475	-0.0753178	-0.267335		68000000	1.40908	0.949133	0.830853	0.49475	-0.0753178	-0.267335		68000000	1.11678	1.20865	0.83425	0.159346	0.273393	-0.261448		68000000	1.05442	1.29244	0.819511	0.0764537	0.370096	-0.287165
68500000	1.42276	0.942341	0.834568	0.508692	-0.0856789	-0.260898		68500000	1.42276	0.942341	0.834568	0.508692	-0.0856789	-0.260898		68500000	1.08283	1.2287	0.839118	0.114805	0.297135	-0.253054		68500000	1.04956	1.29642	0.81896	0.0697874	0.374538	-0.288135
69000000	1.38098	0.941423	0.8455	0.465687	-0.087085	-0.242123		69000000	1.38098	0.941423	0.8455	0.465687	-0.087085	-0.242123		69000000	1.08758	1.21452	0.844056	0.121126	0.28039	-0.244589		69000000	1.03469	1.30318	0.821474	0.0492056	0.382036	-0.283713
69500000	1.39932	0.965925	0.816878	0.484722	-0.0500169	-0.291807		69500000	1.39932	0.965925	0.816878	0.484722	-0.0500169	-0.291807		69500000	1.11265	1.22954	0.826929	0.154	0.298115	-0.274165		69500000	1.04202	1.29293	0.826255	0.0593816	0.370645	-0.275341
70000000	1.39725	0.925309	0.835797	0.482586	-0.111993	-0.258776		70000000	1.39725	0.925309	0.835797	0.482586	-0.111993	-0.258776		70000000	1.08178	1.22454	0.844776	0.113406	0.292239	-0.243359		70000000	1.05929	1.26627	0.833832	0.0830949	0.340582	-0.262171
70500000	1.36911	0.93675	0.839055	0.453243	-0.094264	-0.253163		70500000	1.36911	0.93675	0.839055	0.453243	-0.094264	-0.253163		70500000	1.09646	1.22658	0.839073	0.132856	0.294637	-0.253132		70500000	1.0499	1.27693	0.834096	0.0702492	0.352679	-0.261715
71000000	1.43313	0.91064	0.8231	0.519169	-0.135047	-0.28086		71000000	1.43313	0.91064	0.8231	0.519169	-0.135047	-0.28086		71000000	1.11367	1.18712	0.85308	0.155323	0.247461	-0.229247		71000000	1.07421	1.26452	0.832516	0.103271	0.33859	-0.26445
71500000	1.37567	0.954762	0.823005	0.460134	-0.0667869	-0.281027		71500000	1.37567	0.954762	0.823005	0.460134	-0.0667869	-0.281027		71500000	1.09527	1.21315	0.852775	0.131289	0.278753	-0.229763		71500000	1.08618	1.27652	0.824741	0.119267	0.352212	-0.277987
72000000	1.34901	0.937638	0.848144	0.431903	-0.0928971	-0.237619		72000000	1.34901	0.937638	0.848144	0.431903	-0.0928971	-0.237619		72000000	1.14195	1.20496	0.834092	0.191496	0.26898	-0.261722		72000000	1.08559	1.26077	0.830903	0.118483	0.334301	-0.267248
72500000	1.36043	0.946136	0.83331	0.444065	-0.0798805	-0.263075		72500000	1.36043	0.946136	0.83331	0.444065	-0.0798805	-0.263075		72500000	1.11957	1.19353	0.847964	0.162941	0.25524	-0.237925		72500000	1.08521	1.25947	0.829629	0.117973	0.332813	-0.269462
73000000	1.38739	0.94173	0.815797	0.472373	-0.0866146	-0.293718		73000000	1.38739	0.94173	0.815797	0.472373	-0.0866146	-0.293718		73000000	1.14478	1.19728	0.838895	0.195077	0.259765	-0.253438		73000000	1.03698	1.28869	0.839148	0.0523922	0.36591	-0.253003
73500000	1.37328	0.942082	0.828282	0.45763	-0.0860755	-0.271806		73500000	1.37328	0.942082	0.828282	0.45763	-0.0860755	-0.271806		73500000	1.12594	1.19425	0.850854	0.171127	0.256107	-0.233016		73500000	1.07563	1.27737	0.831777	0.105181	0.353172	-0.265731
74000000	1.42374	0.923028	0.810391	0.509686	-0.115554	-0.30331		74000000	1.42374	0.923028	0.810391	0.509686	-0.115554	-0.30331		74000000	1.1443	1.19044	0.845861	0.194459	0.251492	-0.241507		74000000	1.0912	1.28133	0.824085	0.125917	0.357639	-0.279135
74500000	1.38374	0.948387	0.812911	0.468574	-0.0764522	-0.298831		74500000	1.38374	0.948387	0.812911	0.468574	-0.0764522	-0.298831		74500000	1.12092	1.18978	0.858896	0.164685	0.250696	-0.219445		74500000	1.11249	1.26515	0.827076	0.153798	0.339306	-0.273908
75000000	1.39506	0.963169	0.808939	0.480326	-0.0541391	-0.305897		75000000	1.39506	0.963169	0.808939	0.480326	-0.0541391	-0.305897		75000000	1.14813	1.17199	0.858	0.199285	0.228966	-0.22095		75000000	1.09393	1.26919	0.835528	0.129522	0.343905	-0.25924
75500000	1.3631	0.966919	0.835092	0.446896	-0.0485331	-0.259993		75500000	1.3631	0.966919	0.835092	0.446896	-0.0485331	-0.259993		75500000	1.12054	1.17571	0.867675	0.164199	0.233533	-0.204773		75500000	1.10229	1.26535	0.833146	0.140509	0.339535	-0.263359
76000000	1.37275	0.974865	0.833759	0.457064	-0.0367256	-0.262298		76000000	1.37275	0.974865	0.833759	0.457064	-0.0367256	-0.262298		76000000	1.14641	1.18866	0.856209	0.197123	0.249336	-0.223965		76000000	1.11624	1.25745	0.836947	0.158645	0.330498	-0.256792
76500000	1.37481	0.959546	0.848288	0.459233	-0.0595761	-0.237374		76500000	1.37481	0.959546	0.848288	0.459233	-0.0595761	-0.237374		76500000	1.1176	1.20556	0.854798	0.160405	0.2697	-0.226345		76500000	1.09206	1.26413	0.838478	0.127048	0.338149	-0.254155
77000000	1.36454	0.977044	0.843882	0.448409	-0.0335046	-0.244887		77000000	1.36454	0.977044	0.843882	0.448409	-0.0335046	-0.244887		77000000	1.11946	1.22701	0.845064	0.162797	0.295142	-0.242867		77000000	1.0906	1.27111	0.837539	0.125119	0.346091	-0.255772
77500000	1.32752	0.974823	0.868526	0.408729	-0.0367878	-0.203359		77500000	1.32752	0.974823	0.868526	0.408729	-0.0367878	-0.203359		77500000	1.11522	1.19609	0.864407	0.157323	0.258326	-0.210217		77500000	1.11843	1.25977	0.833439	0.161479	0.33316	-0.262851
78000000	1.36516	0.994631	0.840356	0.449067	-0.0077667	-0.250927		78000000	1.36516	0.994631	0.840356	0.449067	-0.0077667	-0.250927		78000000	1.08749	1.201	0.874676	0.121005	0.26424	-0.193179		78000000	1.09833	1.27753	0.836489	0.135309	0.353356	-0.257582
78500000	1.44552	0.955308	0.828434	0.531586	-0.0659621	-0.271541		78500000	1.44552	0.955308	0.828434	0.531586	-0.0659621	-0.271541		78500000	1.11469	1.17976	0.869359	0.156646	0.238489	-0.201976		78500000	1.09365	1.2612	0.839906	0.129156	0.334792	-0.2517
79000000	1.38949	0.974574	0.845362	0.474555	-0.0371564	-0.242359		79000000	1.38949	0.974574	0.845362	0.474555	-0.0371564	-0.242359		79000000	1.0959	1.24112	0.847662	0.132112	0.311647	-0.238439		79000000	1.10027	1.26381	0.83537	0.137856	0.33778	-0.259513
79500000	1.39979	0.956418	0.847158	0.485212	-0.0642868	-0.239297		79500000	1.39979	0.956418	0.847158	0.485212	-0.0642868	-0.239297		79500000	1.115	1.18659	0.865789	0.157042	0.246815	-0.207913		79500000	1.10144	1.27684	0.828955	0.139396	0.352574	-0.270634
80000000	1.41762	0.974103	0.834558	0.503474	-0.0378538	-0.260916		80000000	1.41762	0.974103	0.834558	0.503474	-0.0378538	-0.260916		80000000	1.08827	1.2052	0.867123	0.122038	0.26927	-0.205691		80000000	1.07782	1.29831	0.828862	0.108122	0.376629	-0.270796
80500000	1.37464	1.00688	0.828108	0.459055	0.00988745	-0.272109		80500000	1.37464	1.00688	0.828108	0.459055	0.00988745	-0.272109		80500000	1.10269	1.20179	0.86573	0.141027	0.265182	-0.208011		80500000	1.09483	1.29069	0.828603	0.130711	0.368146	-0.271247
81000000	1.38994	0.965673	0.837532	0.475027	-0.0503934	-0.255784		81000000	1.38994	0.965673	0.837532	0.475027	-0.0503934	-0.255784		81000000	1.13686	1.20155	0.849049	0.185058	0.2649	-0.23608		81000000	1.08872	1.31099	0.819749	0.122628	0.390658	-0.286746
81500000	1.36973	0.977294	0.843391	0.453897	-0.0331355	-0.245726		81500000	1.36973	0.977294	0.843391	0.453897	-0.0331355	-0.245726		81500000	1.08267	1.25686	0.849807	0.114599	0.32983	-0.234793		81500000	1.08129	1.31077	0.826261	0.112754	0.390412	-0.275331
82000000	1.40757	0.936241	0.850049	0.493211	-0.0950481	-0.234382		82000000	1.40757	0.936241	0.850049	0.493211	-0.0950481	-0.234382		82000000	1.11863	1.24151	0.843436	0.161732	0.312096	-0.245649		82000000	1.08683	1.31204	0.825165	0.12013	0.391807	-0.277245
82500000	1.36095	0.974305	0.845036	0.444618	-0.0375546	-0.242915		82500000	1.36095	0.974305	0.845036	0.444618	-0.0375546	-0.242915		82500000	1.11234	1.24716	0.841953	0.153591	0.318651	-0.248188		82500000	1.10644	1.29078	0.824352	0.145932	0.36824	-0.278668
83000000	1.38512	1.00164	0.82007	0.470011	0.0023684	-0.286181		83000000	1.38512	1.00164	0.82007	0.470011	0.0023684	-0.286181		83000000	1.0953	1.26304	0.847473	0.131326	0.336906	-0.238761		83000000	1.07382	1.31245	0.834951	0.102758	0.392264	-0.260237
83500000	1.35856	0.958089	0.847528	0.442081	-0.0617684	-0.238667		83500000	1.35856	0.958089	0.847528	0.442081	-0.0617684	-0.238667		83500000	1.11369	1.23634	0.854825	0.155352	0.30608	-0.226299		83500000	1.1007	1.27338	0.846017	0.138421	0.348669	-0.241241
84000000	1.38705	0.980341	0.825808	0.472021	-0.0286444	-0.276122		84000000	1.38705	0.980341	0.825808	0.472021	-0.0286444	-0.276122		84000000	1.14366	1.22216	0.848074	0.193665	0.28943	-0.237738		84000000	1.09013	1.30595	0.835361	0.124498	0.385101	-0.259528
84500000	1.37955	0.94592	0.850066	0.4642	-0.0802099	-0.234353		84500000	1.37955	0.94592	0.850066	0.4642	-0.0802099	-0.234353		84500000	1.11696	1.24682	0.847701	0.159579	0.318252	-0.238373		84500000	1.11097	1.32124	0.81937	0.151815	0.40189	-0.287413
85000000	1.37292	0.965731	0.829785	0.457242	-0.0503067	-0.269191		85000000	1.37292	0.965731	0.829785	0.457242	-0.0503067	-0.269191		85000000	1.12039	1.23968	0.842175	0.164005	0.309969	-0.247808		85000000	1.10947	1.29167	0.824758	0.149871	0.369236	-0.277957
85500000	1.31762	0.95634	0.863931	0.397931	-0.0644045	-0.211012		85500000	1.31762	0.95634	0.863931	0.397931	-0.0644045	-0.211012		85500000	1.1241	1.2396	0.840794	0.168768	0.309879	-0.250176		85500000	1.11773	1.28959	0.821499	0.160569	0.366909	-0.283669
86000000	1.34951	0.969129	0.840231	0.432435	-0.0452394	-0.251142		86000000	1.34951	0.969129	0.840231	0.432435	-0.0452394	-0.251142		86000000	1.12665	1.25288	0.835167	0.172037	0.325244	-0.259863		86000000	1.08969	1.34662	0.809505	0.123923	0.429342	-0.304888
86500000	1.35414	0.985785	0.832359	0.437379	-0.0206551	-0.264722		86500000	1.35414	0.985785	0.832359	0.437379	-0.0206551	-0.264722		86500000	1.12324	1.24302	0.841139	0.16767	0.313852	-0.249584		86500000	1.11618	1.28871	0.822705	0.158572	0.365932	-0.281553
87000000	1.36248	0.951549	0.848476	0.446235	-0.0716501	-0.237054		87000000	1.36248	0.951549	0.848476	0.446235	-0.0716501	-0.237054		87000000	1.09787	1.25223	0.850484	0.134701	0.324505	-0.233644		87000000	1.10922	1.28404	0.831887	0.149539	0.360685	-0.265541
87500000	1.3179	0.978506	0.858814	0.398241	-0.0313474	-0.219582		87500000	1.3179	0.978506	0.858814	0.398241	-0.0313474	-0.219582		87500000	1.13713	1.21751	0.843282	0.185401	0.283932	-0.245913		87500000	1.09735	1.30086	0.82426	0.134018	0.379471	-0.278829
88000000	1.30829	0.972129	0.86905	0.387685	-0.0407803	-0.202489		88000000	1.30829	0.972129	0.86905	0.387685	-0.0407803	-0.202489		88000000	1.08347	1.25399	0.852235	0.115659	0.326526	-0.230677		88000000	1.08554	1.30648	0.8299	0.118418	0.385687	-0.268991
88500000	1.29746	0.991732	0.868079	0.375693	-0.0119778	-0.204102		88500000	1.29746	0.991732	0.868079	0.375693	-0.0119778	-0.204102		88500000	1.10451	1.2504	0.841481	0.1434	0.322386	-0.248997		88500000	1.09734	1.31668	0.816749	0.134016	0.396901	-0.292035
89000000	1.32002	0.978267	0.865073	0.400559	-0.0316998	-0.209106		89000000	1.32002	0.978267	0.865073	0.400559	-0.0316998	-0.209106		89000000	1.10991	1.20953	0.856857	0.150439	0.274448	-0.222874		89000000	1.054	1.27502	0.854599	0.0758776	0.350515	-0.22668
89500000	1.34756	0.98513	0.85029	0.430348	-0.021614	-0.233973		89500000	1.34756	0.98513	0.85029	0.430348	-0.021614	-0.233973		89500000	1.11886	1.21012	0.850511	0.162027	0.275154	-0.233598		89500000	1.11252	1.28398	0.821895	0.15383	0.36062	-0.282974
90000000	1.30206	1.00491	0.868621	0.380791	0.00707061	-0.203201		90000000	1.30206	1.00491	0.868621	0.380791	0.00707061	-0.203201		90000000	1.102	1.23165	0.85184	0.140126	0.300592	-0.231346		90000000	1.10874	1.30675	0.815736	0.148924	0.385979	-0.293826
90500000	1.3269	0.98887	0.867412	0.408056	-0.0161472	-0.205211		90500000	1.3269	0.98887	0.867412	0.408056	-0.0161472	-0.205211		90500000	1.11832	1.19858	0.85555	0.161333	0.26133	-0.225076		90500000	1.10936	1.25333	0.836605	0.149724	0.325765	-0.257381
91000000	1.28042	1.00625	0.88074	0.356615	0.00898305	-0.183212		91000000	1.28042	1.00625	0.88074	0.356615	0.00898305	-0.183212		91000000	1.11946	1.19199	0.859186	0.162802	0.253378	-0.218958		91000000	1.13373	1.28508	0.812035	0.181075	0.361858	-0.300386
91500000	1.31774	0.967735	0.878795	0.39806	-0.0473161	-0.186401		91500000	1.31774	0.967735	0.878795	0.39806	-0.0473161	-0.186401		91500000	1.13048	1.1967	0.847761	0.176933	0.259065	-0.23827		91500000	1.10714	1.25098	0.835691	0.146832	0.323058	-0.258958
92000000	1.30909	1.00495	0.858436	0.388566	0.00711798	-0.220218		92000000	1.30909	1.00495	0.858436	0.388566	0.00711798	-0.220218		92000000	1.1334	1.17209	0.854732	0.180657	0.229082	-0.226456		92000000	1.12721	1.24765	0.824998	0.172751	0.319213	-0.277537
92500000	1.31296	0.972074	0.87628	0.392817	-0.040862	-0.190536		92500000	1.31296	0.972074	0.87628	0.392817	-0.040862	-0.190536		92500000	1.13927	1.18548	0.848534	0.188113	0.245468	-0.236956		92500000	1.10476	1.26155	0.833415	0.143737	0.335201	-0.262893
93000000	1.28128	1.01629	0.873891	0.35759	0.0233107	-0.194475		93000000	1.28128	1.01629	0.873891	0.35759	0.0233107	-0.194475		93000000	1.14946	1.20205	0.843074	0.200952	0.265495	-0.246269		93000000	1.11122	1.27664	0.831921	0.152147	0.352347	-0.265482
93500000	1.35494	0.988166	0.861344	0.438228	-0.0171747	-0.215339		93500000	1.35494	0.988166	0.861344	0.438228	-0.0171747	-0.215339		93500000	1.13854	1.17799	0.864219	0.187191	0.236331	-0.210531		93500000	1.1171	1.23461	0.85255	0.159754	0.304052	-0.230144
94000000	1.3091	1.00948	0.865082	0.388571	0.0136109	-0.209091		94000000	1.3091	1.00948	0.865082	0.388571	0.0136109	-0.209091		94000000	1.16352	1.13543	0.871831	0.218497	0.183243	-0.19788		94000000	1.13502	1.23442	0.847987	0.182716	0.303832	-0.237886
94500000	1.32388	1.04376	0.843095	0.404768	0.0617859	-0.246233		94500000	1.32388	1.04376	0.843095	0.404768	0.0617859	-0.246233		94500000	1.12841	1.18759	0.871587	0.174291	0.248039	-0.198283		94500000	1.10591	1.25933	0.855831	0.145238	0.332654	-0.224602
95000000	1.31778	1.00821	0.863417	0.398113	0.0118019	-0.211871		95000000	1.31778	1.00821	0.863417	0.398113	0.0118019	-0.211871		95000000	1.14469	1.19314	0.86416	0.194952	0.254767	-0.21063		95000000	1.10596	1.26202	0.857413	0.145299	0.335738	-0.221938
95500000	1.35078	0.991002	0.855676	0.433796	-0.0130401	-0.224863		95500000	1.35078	0.991002	0.855676	0.433796	-0.0130401	-0.224863		95500000	1.12127	1.19748	0.870586	0.165134	0.260008	-0.199941		95500000	1.08841	1.29457	0.851619	0.122229	0.372471	-0.23172
96000000	1.31373	1.01377	0.846055	0.393664	0.0197275	-0.241177		96000000	1.31373	1.01377	0.846055	0.393664	0.0197275	-0.241177		96000000	1.137	1.16606	0.877395	0.185228	0.221646	-0.188702		96000000	1.1087	1.23643	0.865624	0.148872	0.306182	-0.208188
96500000	1.31699	0.969062	0.861739	0.397241	-0.0453391	-0.214677		96500000	1.31699	0.969062	0.861739	0.397241	-0.0453391	-0.214677		96500000	1.13767	1.17304	0.870911	0.186087	0.230246	-0.199403		96500000	1.12127	1.24583	0.85118	0.165136	0.317111	-0.232464
97000000	1.32092	0.976592	0.846115	0.401545	-0.0341721	-0.241074		97000000	1.32092	0.976592	0.846115	0.401545	-0.0341721	-0.241074		97000000	1.13394	1.15048	0.879725	0.18134	0.202232	-0.184875		97000000	1.10461	1.22761	0.86533	0.14354	0.295852	-0.208678
97500000	1.26784	1.0035	0.857624	0.342372	0.0050363	-0.221583		97500000	1.26784	1.0035	0.857624	0.342372	0.0050363	-0.221583		97500000	1.1492	1.1394	0.875992	0.200635	0.188278	-0.19101		97500000	1.12955	1.18565	0.868274	0.175751	0.245681	-0.203778
98000000	1.31642	0.974987	0.848695	0.396625	-0.0365451	-0.236682		98000000	1.31642	0.974987	0.848695	0.396625	-0.0365451	-0.236682		98000000	1.1594	1.12222	0.88057	0.213382	0.16635	-0.18349		98000000	1.14848	1.22304	0.848972	0.199723	0.290466	-0.236211
98500000	1.26071	1.00775	0.858206	0.334232	0.0111392	-0.220604		98500000	1.26071	1.00775	0.858206	0.334232	0.0111392	-0.220604		98500000	1.15654	1.13909	0.874676	0.20982	0.187877	-0.193179		98500000	1.19817	1.18921	0.835976	0.260831	0.25	-0.258467
99000000	1.36812	0.974459	0.837011	0.452196	-0.0373266	-0.256682		99000000	1.36812	0.974459	0.837011	0.452196	-0.0373266	-0.256682		99000000	1.15785	1.09782	0.890374	0.211453	0.134639	-0.167517		99000000	1.12739	1.20931	0.864894	0.172989	0.274181	-0.209405
99500000	1.33425	0.967699	0.857483	0.416032	-0.0473697	-0.22182		99500000	1.33425	0.967699	0.857483	0.416032	-0.0473697	-0.22182		99500000	1.15311	1.15441	0.871465	0.205525	0.207157	-0.198485		99500000	1.15384	1.21979	0.848169	0.206439	0.286634	-0.237576
100000000	1.29384	0.984475	0.865936	0.371663	-0.0225735	-0.207668		100000000	1.29384	0.984475	0.865936	0.371663	-0.0225735	-0.207668		100000000	1.18494	1.12271	0.869212	0.244812	0.166983	-0.20222		100000000	1.18123	1.18242	0.849742	0.240286	0.241743	-0.234903
100500000	1.37682	0.990182	0.82711	0.461345	-0.0142344	-0.273849		100500000	1.37682	0.990182	0.82711	0.461345	-0.0142344	-0.273849		100500000	1.14457	1.13039	0.882419	0.194801	0.176817	-0.180464		100500000	1.176	1.16464	0.855266	0.233883	0.219888	-0.225555
101000000	1.32681	0.95899	0.864623	0.407963	-0.0604123	-0.209857		101000000	1.32681	0.95899	0.864623	0.407963	-0.0604123	-0.209857		101000000	1.15078	1.1232	0.879085	0.202612	0.167617	-0.185925		101000000	1.14557	1.20421	0.851584	0.196068	0.268082	-0.231779
101500000	1.35078	0.955952	0.846998	0.433797	-0.0649899	-0.23957		101500000	1.35078	0.955952	0.846998	0.433797	-0.0649899	-0.23957		101500000	1.14824	1.1281	0.878062	0.199423	0.17389	-0.187605		101500000	1.14338	1.18597	0.858793	0.193304	0.246064	-0.219618
102000000	1.31898	0.964066	0.858339	0.399421	-0.0527962	-0.220381		102000000	1.31898	0.964066	0.858339	0.399421	-0.0527962	-0.220381		102000000	1.16157	1.09834	0.879664	0.216077	0.135329	-0.184976		102000000	1.15375	1.17509	0.855685	0.206332	0.232776	-0.224848
102500000	1.24024	0.972107	0.88928	0.310615	-0.040813	-0.16929		102500000	1.24024	0.972107	0.88928	0.310615	-0.040813	-0.16929		102500000	1.1504	1.15516	0.860579	0.202131	0.208093	-0.21662		102500000	1.17196	1.17438	0.841903	0.228928	0.231903	-0.248274
103000000	1.26244	0.983063	0.869056	0.336214	-0.0246442	-0.202479		103000000	1.26244	0.983063	0.869056	0.336214	-0.0246442	-0.202479		103000000	1.15002	1.13446	0.866059	0.201658	0.182001	-0.207463		103000000	1.10922	1.19024	0.866639	0.149551	0.251259	-0.206497
103500000	1.24604	1.00917	0.860141	0.317345	0.0131621	-0.217355		103500000	1.24604	1.00917	0.860141	0.317345	0.0131621	-0.217355		103500000	1.14468	1.14252	0.868819	0.194951	0.192223	-0.202872		103500000	1.12355	1.18255	0.864337	0.168068	0.241902	-0.210334
104000000	1.29065	0.952209	0.868591	0.368098	-0.0706498	-0.203251		104000000	1.29065	0.952209	0.868591	0.368098	-0.0706498	-0.203251		104000000	1.14614	1.17023	0.858625	0.196787	0.226786	-0.2199		104000000	1.14354	1.15131	0.867672	0.193507	0.203278	-0.204778
104500000	1.22742	0.976818	0.893956	0.295627	-0.0338383	-0.161724		104500000	1.22742	0.976818	0.893956	0.295627	-0.0338383	-0.161724		104500000	1.17555	1.12441	0.853939	0.233336	0.169172	-0.227795		104500000	1.13013	1.1545	0.868278	0.176482	0.207273	-0.203771
105000000	1.29707	0.986294	0.859826	0.375254	-0.0199103	-0.217883		105000000	1.29707	0.986294	0.859826	0.375254	-0.0199103	-0.217883		105000000	1.17663	1.09145	0.868441	0.234657	0.126247	-0.2035		105000000	1.19464	1.13884	0.841229	0.256581	0.187568	-0.24943
105500000	1.30811	0.984558	0.856833	0.387484	-0.0224519	-0.222914		105500000	1.30811	0.984558	0.856833	0.387484	-0.0224519	-0.222914		105500000	1.18241	1.11063	0.858636	0.241732	0.151383	-0.219881		105500000	1.15416	1.18311	0.84817	0.206847	0.242578	-0.237575
106000000	1.27275	0.963086	0.889086	0.347954	-0.0542635	-0.169605		106000000	1.27275	0.963086	0.889086	0.347954	-0.0542635	-0.169605		106000000	1.17083	1.09761	0.869564	0.22753	0.134363	-0.201636		106000000	1.16113	1.14291	0.858437	0.215527	0.192707	-0.220216
106500000	1.32576	0.961006	0.863485	0.40682	-0.0573827	-0.211757		106500000	1.32576	0.961006	0.863485	0.40682	-0.0573827	-0.211757		106500000	1.14709	1.1422	0.872141	0.197975	0.191814	-0.197367		106500000	1.16299	1.15442	0.859117	0.217839	0.207171	-0.219073
107000000	1.31723	0.992168	0.853642	0.397505	-0.0113437	-0.228297		107000000	1.31723	0.992168	0.853642	0.397505	-0.0113437	-0.228297		107000000	1.17395	1.11457	0.873026	0.23137	0.156481	-0.195903		107000000	1.14325	1.18302	0.867315	0.193147	0.242474	-0.205372
107500000	1.33059	0.969224	0.85575	0.412068	-0.045098	-0.224739		107500000	1.33059	0.969224	0.85575	0.412068	-0.045098	-0.224739		107500000	1.19611	1.12312	0.86763	0.25835	0.167516	-0.204848		107500000	1.15693	1.14243	0.881112	0.210307	0.192102	-0.182603
108000000	1.3289	0.987408	0.847849	0.410228	-0.0182818	-0.238121		108000000	1.3289	0.987408	0.847849	0.410228	-0.0182818	-0.238121		108000000	1.1825	1.04256	0.895677	0.24184	0.0601346	-0.15895		108000000	1.21324	1.18503	0.836061	0.278859	0.244919	-0.25832
108500000	1.32846	0.995574	0.841194	0.409758	-0.00639954	-0.24949		108500000	1.32846	0.995574	0.841194	0.409758	-0.00639954	-0.24949		108500000	1.15574	1.1162	0.886157	0.208818	0.158597	-0.174366		108500000	1.13146	1.16648	0.883121	0.178192	0.222159	-0.179317
109000000	1.29738	0.996124	0.856577	0.375602	-0.00560275	-0.223345		109000000	1.29738	0.996124	0.856577	0.375602	-0.00560275	-0.223345		109000000	1.17084	1.12772	0.876011	0.227539	0.173409	-0.190979		109000000	1.15322	1.14928	0.878909	0.205674	0.200737	-0.186214
109500000	1.31047	0.968795	0.862489	0.390081	-0.0457367	-0.213422		109500000	1.31047	0.968795	0.862489	0.390081	-0.0457367	-0.213422		109500000	1.15946	1.15661	0.870196	0.213449	0.2099	-0.200588		109500000	1.20312	1.13834	0.851502	0.266784	0.186938	-0.231918
110000000	1.25029	0.995363	0.875942	0.322267	-0.00670534	-0.191093		110000000	1.25029	0.995363	0.875942	0.322267	-0.00670534	-0.191093		110000000	1.18521	1.12099	0.863794	0.24514	0.164773	-0.211241		110000000	1.21238	1.1236	0.847609	0.277841	0.168129	-0.238529
110500000	1.33864	0.965	0.847629	0.420768	-0.0513992	-0.238495		110500000	1.33864	0.965	0.847629	0.420768	-0.0513992	-0.238495		110500000	1.16145	1.09499	0.882993	0.215928	0.130924	-0.179526		110500000	1.16803	1.10462	0.876863	0.224075	0.143548	-0.189577
111000000	1.23074	0.959861	0.906033	0.299521	-0.0591026	-0.142364		111000000	1.23074	0.959861	0.906033	0.299521	-0.0591026	-0.142364		111000000	1.18176	1.1017	0.863993	0.240931	0.139729	-0.210908		111000000	1.18303	1.1658	0.843238	0.242485	0.221322	-0.245988
111500000	1.27285	0.995175	0.863384	0.348058	-0.00697785	-0.211926		111500000	1.27285	0.995175	0.863384	0.348058	-0.00697785	-0.211926		111500000	1.1562	1.12209	0.874092	0.209392	0.166188	-0.194143		111500000	1.15561	1.15744	0.863825	0.208655	0.210935	-0.211189
112000000	1.28454	0.972783	0.871988	0.361251	-0.0398101	-0.19762		112000000	1.28454	0.972783	0.871988	0.361251	-0.0398101	-0.19762		112000000	1.15941	1.12003	0.876323	0.213388	0.163543	-0.190465		112000000	1.17523	1.14216	0.860306	0.232943	0.191761	-0.217078
112500000	1.22853	0.970819	0.899282	0.296933	-0.0427258	-0.153155		112500000	1.22853	0.970819	0.899282	0.296933	-0.0427258	-0.153155		112500000	1.17539	1.09315	0.878151	0.233146	0.128497	-0.187459		112500000	1.20745	1.14043	0.845993	0.271965	0.189578	-0.241282
113000000	1.28123	0.949118	0.887683	0.357532	-0.0753406	-0.171884		113000000	1.28123	0.949118	0.887683	0.357532	-0.0753406	-0.171884		113000000	1.18454	1.06845	0.884459	0.244327	0.0955221	-0.177133		113000000	1.16607	1.12352	0.877322	0.221649	0.168025	-0.188822
113500000	1.30173	0.971089	0.875134	0.380435	-0.0423246	-0.192424		113500000	1.30173	0.971089	0.875134	0.380435	-0.0423246	-0.192424		113500000	1.16637	1.10431	0.882862	0.222026	0.143147	-0.17974		113500000	1.18995	1.16491	0.851463	0.250905	0.220215	-0.231984
114000000	1.30977	0.967564	0.872016	0.389316	-0.047571	-0.197573		114000000	1.30977	0.967564	0.872016	0.389316	-0.047571	-0.197573		114000000	1.16703	1.11229	0.877614	0.222843	0.153537	-0.188342		114000000	1.22681	1.06267	0.86134	0.294908	0.0876964	-0.215345
114500000	1.32849	0.918452	0.879527	0.409786	-0.122724	-0.1852		114500000	1.32849	0.918452	0.879527	0.409786	-0.122724	-0.1852		114500000	1.18672	1.10055	0.87255	0.246983	0.138222	-0.19669		114500000	1.16331	1.13911	0.873107	0.218239	0.187901	-0.19577
115000000	1.36395	0.928221	0.869136	0.447791	-0.10746	-0.202346		115000000	1.36395	0.928221	0.869136	0.447791	-0.10746	-0.202346		115000000	1.15407	1.13337	0.88598	0.206728	0.180623	-0.174654		115000000	1.17523	1.21925	0.853074	0.232942	0.28599	-0.229257
115500000	1.32836	0.987249	0.864168	0.409648	-0.0185141	-0.210616		115500000	1.32836	0.987249	0.864168	0.409648	-0.0185141	-0.210616		115500000	1.18661	1.10211	0.875336	0.246849	0.14027	-0.192091		115500000	1.18156	1.1318	0.869008	0.240689	0.17862	-0.202559
116000000	1.37209	0.969753	0.850706	0.456373	-0.0443108	-0.233267		116000000	1.37209	0.969753	0.850706	0.456373	-0.0443108	-0.233267		116000000	1.14219	1.15897	0.881447	0.191796	0.212848	-0.182054		116000000	1.16939	1.20694	0.853438	0.225755	0.271359	-0.228642
116500000	1.32274	0.982138	0.865493	0.403531	-0.0260023	-0.208406		116500000	1.32274	0.982138	0.865493	0.403531	-0.0260023	-0.208406		116500000	1.15329	1.12756	0.887899	0.20576	0.173199	-0.171533		116500000	1.19955	1.13593	0.862515	0.262498	0.183871	-0.213379
117000000	1.28148	1.03192	0.856715	0.357806	0.0453255	-0.223113		117000000	1.28148	1.03192	0.856715	0.357806	0.0453255	-0.223113		117000000	1.17432	1.14005	0.878557	0.231826	0.189097	-0.186792		117000000	1.19164	1.17192	0.861893	0.252945	0.228868	-0.214419
117500000	1.28963	0.976641	0.869171	0.366957	-0.0340998	-0.202288		117500000	1.28963	0.976641	0.869171	0.366957	-0.0340998	-0.202288		117500000	1.20168	1.07647	0.87967	0.265052	0.106305	-0.184966		117500000	1.16975	1.16709	0.873096	0.226195	0.222918	-0.195788
118000000	1.30706	0.977966	0.867968	0.386331	-0.0321438	-0.204286		118000000	1.30706	0.977966	0.867968	0.386331	-0.0321438	-0.204286		118000000	1.13739	1.09105	0.910514	0.185726	0.125716	-0.135247		118000000	1.18992	1.20621	0.855724	0.250865	0.27048	-0.224783
118500000	1.31757	1.01317	0.848425	0.397884	0.0188691	-0.237141		118500000	1.31757	1.01317	0.848425	0.397884	0.0188691	-0.237141		118500000	1.16047	1.15161	0.88025	0.214703	0.203657	-0.184015		118500000	1.18849	1.26071	0.838279	0.24913	0.33424	-0.254498
119000000	1.35009	0.900577	0.889349	0.433058	-0.151078	-0.169178		119000000	1.35009	0.900577	0.889349	0.433058	-0.151078	-0.169178		119000000	1.16527	1.12878	0.883169	0.220662	0.174766	-0.179239		119000000	1.15508	1.15922	0.880563	0.207997	0.213149	-0.183502
119500000	1.35463	0.923594	0.880608	0.437895	-0.114669	-0.183428		119500000	1.35463	0.923594	0.880608	0.437895	-0.114669	-0.183428		119500000	1.15145	1.15299	0.88901	0.203447	0.205384	-0.169728		119500000	1.16402	1.20921	0.868136	0.219117	0.274068	-0.204007
120000000	1.30247	0.988344	0.873586	0.381247	-0.0169148	-0.194978		120000000	1.30247	0.988344	0.873586	0.381247	-0.0169148	-0.194978		120000000	1.15477	1.10735	0.892919	0.207609	0.147111	-0.163399		120000000	1.17817	1.13027	0.876306	0.236544	0.176669	-0.190493
120500000	1.27446	1.02982	0.861369	0.349892	0.0423922	-0.215297		120500000	1.27446	1.02982	0.861369	0.349892	0.0423922	-0.215297		120500000	1.14412	1.11451	0.891742	0.194243	0.156413	-0.165302		120500000	1.15682	1.19411	0.864333	0.210166	0.255938	-0.210341
121000000	1.33347	0.968341	0.854425	0.415188	-0.0464129	-0.226974		121000000	1.33347	0.968341	0.854425	0.415188	-0.0464129	-0.226974		121000000	1.15035	1.17638	0.873144	0.202078	0.234349	-0.195708		121000000	1.13831	1.18739	0.877222	0.186899	0.24779	-0.188986
121500000	1.30209	0.965063	0.871503	0.38083	-0.051305	-0.198422		121500000	1.30209	0.965063	0.871503	0.38083	-0.051305	-0.198422		121500000	1.18388	1.12576	0.871917	0.243527	0.170904	-0.197737		121500000	1.1566	1.16646	0.877179	0.209884	0.222141	-0.189057
122000000	1.30612	1.02077	0.853403	0.385283	0.029655	-0.228701		122000000	1.30612	1.02077	0.853403	0.385283	0.029655	-0.228701		122000000	1.12024	1.15015	0.903604	0.163809	0.201827	-0.146237		122000000	1.15592	1.19281	0.875017	0.209045	0.254367	-0.192617
122500000	1.31663	1.03798	0.828207	0.396849	0.0537759	-0.271937		122500000	1.31663	1.03798	0.828207	0.396849	0.0537759	-0.271937		122500000	1.14384	1.15169	0.886356	0.193889	0.203751	-0.174042		122500000	1.16162	1.12523	0.88418	0.216133	0.170221	-0.177588
123000000	1.33046	0.995142	0.840023	0.411923	-0.00702569	-0.251499		123000000	1.33046	0.995142	0.840023	0.411923	-0.00702569	-0.251499		123000000	1.13577	1.19129	0.880206	0.183668	0.25253	-0.184087		123000000	1.16747	1.22606	0.855227	0.223387	0.294027	-0.225621
123500000	1.35748	1.01109	0.82748	0.440927	0.0159043	-0.273204		123500000	1.35748	1.01109	0.82748	0.440927	0.0159043	-0.273204		123500000	1.18983	1.11495	0.877326	0.250754	0.156982	-0.188815		123500000	1.15903	1.18689	0.875685	0.21292	0.247181	-0.191516
124000000	1.35081	1.02921	0.826231	0.43382	0.0415346	-0.275383		124000000	1.35081	1.02921	0.826231	0.43382	0.0415346	-0.275383		124000000	1.17054	1.1296	0.881509	0.227169	0.175811	-0.181953		124000000	1.1845	1.15935	0.867417	0.244284	0.213316	-0.205202
124500000	1.28266	1.0696	0.832286	0.359139	0.0970768	-0.264849		124500000	1.28266	1.0696	0.832286	0.359139	0.0970768	-0.264849		124500000	1.11907	1.14942	0.90059	0.162295	0.200909	-0.151058		124500000	1.18484	1.1361	0.871031	0.244698	0.184089	-0.199204
125000000	1.27631	1.0612	0.832836	0.351979	0.0856911	-0.263896		125000000	1.27631	1.0612	0.832836	0.351979	0.0856911	-0.263896		125000000	1.18846	1.0696	0.884861	0.249091	0.0970754	-0.176477		125000000	1.18086	1.15761	0.867485	0.239837	0.211148	-0.205089
125500000	1.33592	0.974165	0.839016	0.417834	-0.0377619	-0.25323		125500000	1.33592	0.974165	0.839016	0.417834	-0.0377619	-0.25323		125500000	1.2047	1.14661	0.855859	0.268669	0.19738	-0.224555		125500000	1.20388	1.1328	0.859144	0.267694	0.179893	-0.219028
126000000	1.30021	1.00799	0.841982	0.37874	0.0114756	-0.248139		126000000	1.30021	1.00799	0.841982	0.37874	0.0114756	-0.248139		126000000	1.19143	1.17333	0.858179	0.252691	0.230613	-0.220649		126000000	1.17825	1.1395	0.872004	0.236651	0.188405	-0.197593
126500000	1.27518	1.0525	0.836834	0.350705	0.073823	-0.256987		126500000	1.27518	1.0525	0.836834	0.350705	0.073823	-0.256987		126500000	1.1754	1.1119	0.883258	0.233153	0.153027	-0.179093		126500000	1.22487	1.11891	0.856311	0.292631	0.162095	-0.223793
127000000	1.27847	1.04027	0.83535	0.354418	0.0569636	-0.259547		127000000	1.27847	1.04027	0.83535	0.354418	0.0569636	-0.259547		127000000	1.17159	1.12338	0.882276	0.228462	0.167845	-0.180698		127000000	1.16847	1.14426	0.879892	0.224624	0.19442	-0.184602
127500000	1.31783	0.986574	0.83864	0.398165	-0.0195008	-0.253876		127500000	1.31783	0.986574	0.83864	0.398165	-0.0195008	-0.253876		127500000	1.18648	1.06581	0.887296	0.246689	0.0919503	-0.172513		127500000	1.18928	1.11597	0.876056	0.250085	0.158293	-0.190905
128000000	1.30829	1.02662	0.816581	0.387681	0.0378981	-0.292332		128000000	1.30829	1.02662	0.816581	0.387681	0.0378981	-0.292332		128000000	1.17063	1.11281	0.883977	0.22729	0.154207	-0.177919		128000000	1.18755	1.16699	0.861987	0.247991	0.222795	-0.214262
128500000	1.27373	0.996603	0.857036	0.349055	-0.00490918	-0.222572		128500000	1.27373	0.996603	0.857036	0.349055	-0.00490918	-0.222572		128500000	1.19232	1.11519	0.870748	0.253774	0.157292	-0.199673		128500000	1.1717	1.08123	0.889387	0.228601	0.11268	-0.169117
129000000	1.32002	0.942255	0.863073	0.400564	-0.0858105	-0.212446		129000000	1.32002	0.942255	0.863073	0.400564	-0.0858105	-0.212446		129000000	1.15429	1.11387	0.888436	0.207006	0.155574	-0.17066		129000000	1.16955	1.14397	0.871729	0.225947	0.194056	-0.198048
129500000	1.33878	0.995598	0.824057	0.420919	-0.00636476	-0.279184		129500000	1.33878	0.995598	0.824057	0.420919	-0.00636476	-0.279184		129500000	1.16761	1.14371	0.87339	0.223563	0.193718	-0.195302		129500000	1.2119	1.15847	0.847857	0.277269	0.212219	-0.238107
130000000	1.30482	0.968114	0.85127	0.383856	-0.0467512	-0.232311		130000000	1.30482	0.968114	0.85127	0.383856	-0.0467512	-0.232311		130000000	1.18825	1.05294	0.886378	0.248836	0.0744191	-0.174006		130000000	1.19009	1.12535	0.865765	0.251069	0.170374	-0.207953
130500000	1.2721	1.05547	0.824763	0.347217	0.0778897	-0.277948		130500000	1.2721	1.05547	0.824763	0.347217	0.0778897	-0.277948		130500000	1.14946	1.10618	0.889344	0.200958	0.14559	-0.169187		130500000	1.18014	1.11033	0.870702	0.238958	0.150992	-0.199749
131000000	1.26469	0.970225	0.86271	0.338785	-0.0436087	-0.213052		131000000	1.26469	0.970225	0.86271	0.338785	-0.0436087	-0.213052		131000000	1.18962	1.13305	0.854142	0.2505	0.180217	-0.227452		131000000	1.14276	1.15352	0.877151	0.192519	0.206041	-0.189103
131500000	1.30284	0.992759	0.83107	0.381663	-0.0104846	-0.266958		131500000	1.30284	0.992759	0.83107	0.381663	-0.0104846	-0.266958		131500000	1.16536	1.10441	0.871671	0.220773	0.143276	-0.198144		131500000	1.1812	1.14968	0.851573	0.240248	0.201236	-0.231798
132000000	1.28832	1.01355	0.82478	0.36549	0.0194158	-0.277919		132000000	1.28832	1.01355	0.82478	0.36549	0.0194158	-0.277919		132000000	1.17887	1.13491	0.858586	0.237406	0.182574	-0.219965		132000000	1.17784	1.05759	0.882307	0.236139	0.0807845	-0.180647
132500000	1.33162	0.925257	0.838666	0.413179	-0.112074	-0.253832		132500000	1.33162	0.925257	0.838666	0.413179	-0.112074	-0.253832		132500000	1.20977	1.08841	0.852885	0.274728	0.122221	-0.229577		132500000	1.19845	1.08668	0.861733	0.261173	0.119922	-0.214687
133000000	1.32866	0.98526	0.81321	0.40997	-0.0214236	-0.2983		133000000	1.32866	0.98526	0.81321	0.40997	-0.0214236	-0.2983		133000000	1.15571	1.13469	0.873527	0.208782	0.182296	-0.195076		133000000	1.18796	1.09322	0.870265	0.24848	0.128585	-0.200473
133500000	1.31865	0.990146	0.817817	0.399056	-0.0142868	-0.29015		133500000	1.31865	0.990146	0.817817	0.399056	-0.0142868	-0.29015		133500000	1.13931	1.08684	0.896688	0.188154	0.120136	-0.157322		133500000	1.21536	1.0782	0.858766	0.28138	0.108621	-0.219663
134000000	1.34733	0.934217	0.833586	0.430105	-0.0981704	-0.262597		134000000	1.34733	0.934217	0.833586	0.430105	-0.0981704	-0.262597		134000000	1.17467	1.09397	0.877073	0.232251	0.129567	-0.189231		134000000	1.15912	1.09949	0.883835	0.213032	0.136837	-0.178151
134500000	1.35833	0.958837	0.829263	0.441829	-0.0606425	-0.270098		134500000	1.35833	0.958837	0.829263	0.441829	-0.0606425	-0.270098		134500000	1.13065	1.07031	0.90792	0.177154	0.0980314	-0.139363		134500000	1.22141	1.14411	0.835548	0.288543	0.194221	-0.259205
135000000	1.38515	0.957793	0.815261	0.470042	-0.0622142	-0.294666		135000000	1.38515	0.957793	0.815261	0.470042	-0.0622142	-0.294666		135000000	1.1539	1.1037	0.883696	0.206524	0.142343	-0.178378		135000000	1.15669	1.12661	0.874094	0.210004	0.171986	-0.19414
135500000	1.35386	0.991074	0.814938	0.437076	-0.0129353	-0.295238		135500000	1.35386	0.991074	0.814938	0.437076	-0.0129353	-0.295238		135500000	1.1324	1.10627	0.888873	0.17938	0.14571	-0.169951		135500000	1.17473	1.11795	0.860789	0.232323	0.160856	-0.216268
136000000	1.2584	1.04343	0.840234	0.331596	0.0613352	-0.251137		136000000	1.2584	1.04343	0.840234	0.331596	0.0613352	-0.251137		136000000	1.14702	1.11323	0.871553	0.197896	0.154757	-0.19834		136000000	1.16385	1.11504	0.862094	0.218903	0.157099	-0.214083
136500000	1.34546	1.01084	0.817239	0.428095	0.0155561	-0.29117		136500000	1.34546	1.01084	0.817239	0.428095	0.0155561	-0.29117		136500000	1.16319	1.09801	0.86892	0.218092	0.134895	-0.202705		136500000	1.15533	1.17633	0.844134	0.208309	0.23429	-0.244456
137000000	1.29238	0.979236	0.862429	0.370026	-0.0302715	-0.213522		137000000	1.29238	0.979236	0.862429	0.370026	-0.0302715	-0.213522		137000000	1.1498	1.10809	0.873155	0.201385	0.148075	-0.19569		137000000	1.15719	1.11921	0.864468	0.210626	0.162477	-0.210116
137500000	1.26284	0.976232	0.877115	0.336668	-0.0347041	-0.189162		137500000	1.26284	0.976232	0.877115	0.336668	-0.0347041	-0.189162		137500000	1.10059	1.12477	0.90355	0.138275	0.169625	-0.146324		137500000	1.19193	1.11691	0.856378	0.253306	0.159512	-0.22368
138000000	1.34987	0.999611	0.826894	0.432825	-0.000561318	-0.274226		138000000	1.34987	0.999611	0.826894	0.432825	-0.000561318	-0.274226		138000000	1.13304	1.09341	0.892661	0.180201	0.128831	-0.163816		138000000	1.126	1.19368	0.863008	0.171203	0.255419	-0.212554
138500000	1.3651	0.99417	0.82086	0.44901	-0.00843553	-0.284792		138500000	1.3651	0.99417	0.82086	0.44901	-0.00843553	-0.284792		138500000	1.15965	1.11049	0.875573	0.213686	0.151195	-0.191701		138500000	1.20347	1.16604	0.829256	0.2672	0.221612	-0.270111
139000000	1.37419	0.999222	0.81788	0.458579	-0.00112285	-0.290039		139000000	1.37419	0.999222	0.81788	0.458579	-0.00112285	-0.290039		139000000	1.12767	1.10438	0.891796	0.17335	0.143231	-0.165214		139000000	1.16624	1.10894	0.868832	0.221863	0.149181	-0.202851
139500000	1.36888	1.00307	0.824732	0.452993	0.00441797	-0.278003		139500000	1.36888	1.00307	0.824732	0.452993	0.00441797	-0.278003		139500000	1.15634	1.09407	0.876691	0.209564	0.129709	-0.18986		139500000	1.17205	1.15547	0.847205	0.229037	0.208476	-0.239217
140000000	1.3899	0.946791	0.838611	0.47498	-0.0788821	-0.253926		140000000	1.3899	0.946791	0.838611	0.47498	-0.0788821	-0.253926		140000000	1.11143	1.16366	0.879268	0.152416	0.218663	-0.185625		140000000	1.14053	1.15052	0.869071	0.189708	0.202285	-0.202454
140500000	1.37565	1.02203	0.80766	0.460116	0.0314432	-0.30818		140500000	1.37565	1.02203	0.80766	0.460116	0.0314432	-0.30818		140500000	1.14325	1.13409	0.873982	0.193135	0.181535	-0.194325		140500000	1.15488	1.11765	0.873252	0.20774	0.160463	-0.19553
141000000	1.36892	0.967165	0.84763	0.453039	-0.0481661	-0.238493		141000000	1.36892	0.967165	0.84763	0.453039	-0.0481661	-0.238493		141000000	1.14417	1.07143	0.893298	0.194295	0.0995416	-0.162787		141000000	1.14412	1.10225	0.881961	0.194235	0.140454	-0.181213
141500000	1.30099	0.950489	0.886822	0.379612	-0.0732582	-0.173284		141500000	1.30099	0.950489	0.886822	0.379612	-0.0732582	-0.173284		141500000	1.11745	1.09301	0.902717	0.160205	0.128301	-0.147654		141500000	1.15217	1.10959	0.878288	0.204356	0.150023	-0.187234
142000000	1.31438	0.973548	0.866455	0.394385	-0.038676	-0.206803		142000000	1.31438	0.973548	0.866455	0.394385	-0.038676	-0.206803		142000000	1.12698	1.13025	0.883307	0.172456	0.176638	-0.179013		142000000	1.22113	1.10023	0.84222	0.288214	0.137799	-0.247731
142500000	1.27324	1.01159	0.857024	0.348502	0.0166304	-0.222592		142500000	1.27324	1.01159	0.857024	0.348502	0.0166304	-0.222592		142500000	1.0923	1.147	0.892905	0.127374	0.197864	-0.163421		142500000	1.11154	1.12159	0.890131	0.152561	0.165548	-0.16791
143000000	1.28231	0.971964	0.867312	0.358744	-0.0410252	-0.205377		143000000	1.28231	0.971964	0.867312	0.358744	-0.0410252	-0.205377		143000000	1.10282	1.11107	0.89915	0.1412	0.151948	-0.153366		143000000	1.09943	1.13447	0.893864	0.136749	0.182017	-0.161873
143500000	1.3707	0.962572	0.808387	0.454911	-0.0550336	-0.306882		143500000	1.3707	0.962572	0.808387	0.454911	-0.0550336	-0.306882		143500000	1.09988	1.15814	0.881929	0.137349	0.211807	-0.181266		143500000	1.14622	1.08703	0.880865	0.196889	0.120397	-0.183007
144000000	1.30407	0.98718	0.833159	0.383018	-0.0186149	-0.263336		144000000	1.30407	0.98718	0.833159	0.383018	-0.0186149	-0.263336		144000000	1.16102	1.07358	0.879849	0.215399	0.102427	-0.184672		144000000	1.12731	1.14696	0.872915	0.17288	0.197815	-0.196087
144500000	1.35769	0.953808	0.839001	0.441156	-0.0682292	-0.253256		144500000	1.35769	0.953808	0.839001	0.441156	-0.0682292	-0.253256		144500000	1.12634	1.07533	0.903147	0.171642	0.104781	-0.146967		144500000	1.15018	1.11368	0.87661	0.201861	0.155335	-0.189993
145000000	1.32414	1.00193	0.832671	0.405061	0.00278172	-0.264182		145000000	1.32414	1.00193	0.832671	0.405061	0.00278172	-0.264182		145000000	1.13913	1.10342	0.884894	0.187931	0.141978	-0.176423		145000000	1.15686	1.11993	0.868151	0.210219	0.163402	-0.203982
145500000	1.45986	0.911899	0.816429	0.545835	-0.133054	-0.292601		145500000	1.45986	0.911899	0.816429	0.545835	-0.133054	-0.292601		145500000	1.15204	1.10536	0.86842	0.204197	0.14451	-0.203535		145500000	1.16986	1.15309	0.842956	0.226333	0.205505	-0.246471
146000000	1.32755	0.995222	0.84086	0.408768	-0.00690972	-0.250062		146000000	1.32755	0.995222	0.84086	0.408768	-0.00690972	-0.250062		146000000	1.15751	1.07905	0.878306	0.21102	0.109763	-0.187204		146000000	1.11835	1.14114	0.879779	0.161368	0.190477	-0.184787
146500000	1.40281	0.964585	0.840552	0.488314	-0.0520197	-0.250591		146500000	1.40281	0.964585	0.840552	0.488314	-0.0520197	-0.250591		146500000	1.15672	1.0989	0.874476	0.21004	0.136064	-0.193509		146500000	1.19581	1.09816	0.853733	0.257992	0.135086	-0.228143
147000000	1.37284	0.976123	0.851201	0.457158	-0.0348651	-0.232428		147000000	1.37284	0.976123	0.851201	0.457158	-0.0348651	-0.232428		147000000	1.13343	1.13393	0.880253	0.180693	0.181338	-0.18401		147000000	1.16358	1.1242	0.865596	0.218574	0.168903	-0.208234
147500000	1.32109	1.03808	0.837421	0.401728	0.0539162	-0.255975		147500000	1.32109	1.03808	0.837421	0.401728	0.0539162	-0.255975		147500000	1.16054	1.14927	0.864905	0.214791	0.200714	-0.209386		147500000	1.19972	1.1208	0.854835	0.262695	0.164529	-0.226282
148000000	1.43622	1.01121	0.809891	0.522277	0.0160855	-0.3042		148000000	1.43622	1.01121	0.809891	0.522277	0.0160855	-0.3042		148000000	1.09271	1.17873	0.901439	0.127908	0.237237	-0.149698		148000000	1.23605	1.1503	0.834732	0.305735	0.202005	-0.260615
148500000	1.43055	0.98646	0.828903	0.516567	-0.0196675	-0.270725		148500000	1.43055	0.98646	0.828903	0.516567	-0.0196675	-0.270725		148500000	1.1556	1.10401	0.894153	0.208647	0.142749	-0.161406		148500000	1.23099	1.0676	0.869538	0.299821	0.0943766	-0.201679
149000000	1.43856	1.03138	0.817509	0.524623	0.0445746	-0.290693		149000000	1.43856	1.03138	0.817509	0.524623	0.0445746	-0.290693		149000000	1.20916	1.10063	0.864946	0.27401	0.138335	-0.209318		149000000	1.1968	1.07681	0.878829	0.259188	0.106765	-0.186346
149500000	1.47061	0.994082	0.816983	0.556418	-0.00856323	-0.291622		149500000	1.47061	0.994082	0.816983	0.556418	-0.00856323	-0.291622		149500000	1.19957	1.08479	0.872727	0.26252	0.11741	-0.196398		149500000	1.15199	1.17083	0.870238	0.204123	0.227529	-0.200518
150000000	1.51265	0.988475	0.826631	0.597082	-0.0167236	-0.274685		150000000	1.51265	0.988475	0.826631	0.597082	-0.0167236	-0.274685		150000000	1.20266	1.11828	0.863879	0.266226	0.161276	-0.211099		150000000	1.22787	1.08231	0.862954	0.296154	0.11411	-0.212644
150500000	1.37454	1.02588	0.860058	0.458949	0.036855	-0.217494		150500000	1.37454	1.02588	0.860058	0.458949	0.036855	-0.217494		150500000	1.18017	1.15716	0.866205	0.238998	0.210586	-0.20722		150500000	1.21547	1.12949	0.85786	0.281512	0.175673	-0.221186
151000000	1.35763	1.12148	0.823412	0.441087	0.165404	-0.280314		151000000	1.35763	1.12148	0.823412	0.441087	0.165404	-0.280314		151000000	1.15416	1.14532	0.88092	0.206841	0.195749	-0.182917		151000000	1.18381	1.17588	0.858323	0.243433	0.233745	-0.220407
151500000	1.44259	1.03748	0.821257	0.528659	0.0530863	-0.284094		151500000	1.44259	1.03748	0.821257	0.528659	0.0530863	-0.284094		151500000	1.14711	1.12323	0.883035	0.197997	0.167656	-0.179457		151500000	1.18106	1.18473	0.845891	0.240077	0.24456	-0.241456
152000000	1.39493	1.08467	0.816174	0.480192	0.117254	-0.293051		152000000	1.39493	1.08467	0.816174	0.480192	0.117254	-0.293051		152000000	1.156	1.21597	0.851584	0.209141	0.28211	-0.231779		152000000	1.15545	1.16117	0.868123	0.20846	0.215577	-0.204029
152500000	1.46259	1.06386	0.805181	0.548521	0.0893137	-0.312615		152500000	1.46259	1.06386	0.805181	0.548521	0.0893137	-0.312615		152500000	1.15334	1.15045	0.880858	0.205822	0.202202	-0.183019		152500000	1.2006	1.152	0.8561	0.263759	0.204139	-0.224149
153000000	1.42728	1.06911	0.804451	0.513271	0.0964116	-0.313924		153000000	1.42728	1.06911	0.804451	0.513271	0.0964116	-0.313924		153000000	1.12016	1.11661	0.908974	0.1637	0.159131	-0.137689		153000000	1.17476	1.13625	0.874313	0.232366	0.184276	-0.193778
153500000	1.41827	1.03326	0.824357	0.504134	0.0472005	-0.278659		153500000	1.41827	1.03326	0.824357	0.504134	0.0472005	-0.278659		153500000	1.19899	1.1412	0.862482	0.261815	0.190549	-0.213434		153500000	1.1364	1.1961	0.880496	0.184467	0.258334	-0.183612
154000000	1.44727	1.07573	0.802853	0.533329	0.105315	-0.316792		154000000	1.44727	1.07573	0.802853	0.533329	0.105315	-0.316792		154000000	1.14704	1.14977	0.88073	0.197917	0.201343	-0.183228		154000000	1.16925	1.22401	0.848296	0.22558	0.291611	-0.23736
154500000	1.37477	1.13908	0.805998	0.459185	0.187873	-0.311152		154500000	1.37477	1.13908	0.805998	0.459185	0.187873	-0.311152		154500000	1.20323	1.1573	0.850194	0.266912	0.210767	-0.234136		154500000	1.10589	1.08803	0.922569	0.145201	0.121717	-0.116271
155000000	1.42603	1.14838	0.801293	0.512	0.199599	-0.319598		155000000	1.42603	1.14838	0.801293	0.512	0.199599	-0.319598		155000000	1.17309	1.16735	0.865384	0.230309	0.223231	-0.208588		155000000	1.13399	1.16197	0.88719	0.181412	0.216573	-0.172685
155500000	1.33258	1.11675	0.832862	0.414226	0.159311	-0.263851		155500000	1.33258	1.11675	0.832862	0.414226	0.159311	-0.263851		155500000	1.15336	1.14264	0.875302	0.205843	0.192372	-0.192147		155500000	1.18239	1.1167	0.868981	0.2417	0.159238	-0.202603
156000000	1.36036	1.142	0.809635	0.44399	0.191566	-0.304656		156000000	1.36036	1.142	0.809635	0.44399	0.191566	-0.304656		156000000	1.14299	1.1355	0.886238	0.192817	0.18333	-0.174234		156000000	1.15657	1.11268	0.884798	0.209856	0.154045	-0.17658
156500000	1.32047	1.0735	0.850251	0.401056	0.102324	-0.234039		156500000	1.32047	1.0735	0.850251	0.401056	0.102324	-0.234039		156500000	1.16624	1.19341	0.854383	0.221865	0.25509	-0.227045		156500000	1.16448	1.06499	0.892183	0.219681	0.0908358	-0.164588
157000000	1.23303	1.1319	0.852705	0.302213	0.17875	-0.229881		157000000	1.23303	1.1319	0.852705	0.302213	0.17875	-0.229881		157000000	1.1618	1.15819	0.863662	0.216358	0.211866	-0.211461		157000000	1.22578	1.09787	0.843729	0.293702	0.134714	-0.245148
157500000	1.3475	1.15952	0.800988	0.430281	0.213524	-0.320147		157500000	1.3475	1.15952	0.800988	0.430281	0.213524	-0.320147		157500000	1.16894	1.11143	0.877007	0.225197	0.152421	-0.18934		157500000	1.20364	1.09277	0.860005	0.267406	0.127994	-0.217583
158000000	1.32755	1.0749	0.84061	0.408764	0.104197	-0.250491		158000000	1.32755	1.0749	0.84061	0.408764	0.104197	-0.250491		158000000	1.13952	1.21294	0.85857	0.188424	0.278503	-0.219992		158000000	1.21525	1.12862	0.836045	0.281257	0.174564	-0.258347
158500000	1.37153	1.10297	0.806243	0.455788	0.141394	-0.310713		158500000	1.37153	1.10297	0.806243	0.455788	0.141394	-0.310713		158500000	1.15481	1.14854	0.86229	0.207656	0.199802	-0.213755		158500000	1.18732	1.09756	0.859213	0.247712	0.134293	-0.218912
159000000	1.32989	1.10813	0.815363	0.411305	0.148132	-0.294486		159000000	1.32989	1.10813	0.815363	0.411305	0.148132	-0.294486		159000000	1.19458	1.18838	0.82571	0.256507	0.248993	-0.276293		159000000	1.14882	1.13129	0.871718	0.200159	0.177971	-0.198067
159500000	1.36331	1.18575	0.753156	0.447109	0.245801	-0.408979		159500000	1.36331	1.18575	0.753156	0.447109	0.245801	-0.408979		159500000	1.14567	1.15982	0.865081	0.196187	0.213901	-0.209093		159500000	1.20938	1.08773	0.847695	0.274268	0.121314	-0.238383
160000000	1.33425	1.10042	0.81776	0.416026	0.138053	-0.290251		160000000	1.33425	1.10042	0.81776	0.416026	0.138053	-0.290251		160000000	1.18289	1.07077	0.864174	0.24232	0.0986513	-0.210606		160000000	1.22279	1.0706	0.841424	0.29018	0.0984236	-0.249095
160500000	1.37971	1.03859	0.819651	0.464365	0.054629	-0.286918		160500000	1.37971	1.03859	0.819651	0.464365	0.054629	-0.286918		160500000	1.14791	1.0849	0.884412	0.19901	0.117562	-0.177209		160500000	1.20219	1.13447	0.836241	0.265669	0.182016	-0.258009
161000000	1.29307	1.17099	0.783233	0.370797	0.227731	-0.352487		161000000	1.29307	1.17099	0.783233	0.370797	0.227731	-0.352487		161000000	1.18364	1.10164	0.854981	0.243228	0.139657	-0.226036		161000000	1.202	1.17447	0.822781	0.265434	0.232005	-0.28142
161500000	1.31585	1.11157	0.807589	0.395992	0.152596	-0.308307		161500000	1.31585	1.11157	0.807589	0.395992	0.152596	-0.308307		161500000	1.18389	1.19135	0.8326	0.243539	0.252599	-0.264305		161500000	1.16781	1.12362	0.861051	0.223803	0.168158	-0.215829
162000000	1.32784	1.24282	0.733087	0.409081	0.313621	-0.447944		162000000	1.32784	1.24282	0.733087	0.409081	0.313621	-0.447944		162000000	1.16376	1.18849	0.851862	0.218787	0.249124	-0.231308		162000000	1.18374	1.11465	0.854764	0.243353	0.156587	-0.226402
162500000	1.30732	1.19443	0.764952	0.386615	0.256328	-0.386559		162500000	1.30732	1.19443	0.764952	0.386615	0.256328	-0.386559		162500000	1.16062	1.1685	0.852971	0.214894	0.224652	-0.229431		162500000	1.20839	1.19561	0.814812	0.273089	0.257742	-0.295461
163000000	1.25031	1.17077	0.801517	0.322285	0.227453	-0.319195		163000000	1.25031	1.17077	0.801517	0.322285	0.227453	-0.319195		163000000	1.18342	1.12424	0.860848	0.242957	0.168945	-0.21617		163000000	1.20141	1.11771	0.849177	0.264723	0.160542	-0.235863
163500000	1.36908	1.08279	0.791446	0.453206	0.114747	-0.337437		163500000	1.36908	1.08279	0.791446	0.453206	0.114747	-0.337437		163500000	1.16888	1.14458	0.867877	0.225133	0.194822	-0.204438		163500000	1.18115	1.07715	0.875102	0.240198	0.107215	-0.192477
164000000	1.25806	1.09705	0.841555	0.331198	0.133635	-0.248871		164000000	1.25806	1.09705	0.841555	0.331198	0.133635	-0.248871		164000000	1.18644	1.14985	0.852884	0.246642	0.201449	-0.229579		164000000	1.18627	1.04759	0.875549	0.246435	0.0670742	-0.19174
164500000	1.30925	1.15531	0.790497	0.388737	0.208276	-0.339168		164500000	1.30925	1.15531	0.790497	0.388737	0.208276	-0.339168		164500000	1.14639	1.13634	0.877037	0.197097	0.184392	-0.18929		164500000	1.18593	1.11923	0.856063	0.246024	0.162508	-0.224211
165000000	1.16463	1.21916	0.838891	0.219875	0.285889	-0.253445		165000000	1.16463	1.21916	0.838891	0.219875	0.285889	-0.253445		165000000	1.18161	1.02852	0.869073	0.24075	0.0405684	-0.202451		165000000	1.19211	1.10513	0.848663	0.253522	0.144216	-0.236736
165500000	1.2652	1.14539	0.823761	0.339367	0.195836	-0.279702		165500000	1.2652	1.14539	0.823761	0.339367	0.195836	-0.279702		165500000	1.22221	0.991554	0.850992	0.289495	-0.0122368	-0.232783		165500000	1.16616	1.09954	0.864944	0.221772	0.136896	-0.209321
166000000	1.2266	1.22859	0.807695	0.294663	0.297004	-0.308117		166000000	1.2266	1.22859	0.807695	0.294663	0.297004	-0.308117		166000000	1.14927	1.14382	0.864194	0.200713	0.193855	-0.210573		166000000	1.15241	1.08076	0.877233	0.20466	0.11205	-0.188968
166500000	1.28756	1.16538	0.813684	0.364639	0.220794	-0.297459		166500000	1.28756	1.16538	0.813684	0.364639	0.220794	-0.297459		166500000	1.1448	1.04917	0.881509	0.195097	0.0692553	-0.181953		166500000	1.21622	1.05264	0.828473	0.282404	0.074008	-0.271473
167000000	1.32375	1.10162	0.811573	0.404633	0.139625	-0.301207		167000000	1.32375	1.10162	0.811573	0.404633	0.139625	-0.301207		167000000	1.08999	1.14604	0.892305	0.124315	0.196662	-0.164391		167000000	1.1357	1.09697	0.867776	0.183581	0.133529	-0.204605
167500000	1.18945	1.22543	0.82538	0.250289	0.293286	-0.27687		167500000	1.18945	1.22543	0.82538	0.250289	0.293286	-0.27687		167500000	1.14131	1.0858	0.863936	0.190687	0.118765	-0.211004		167500000	1.13805	1.12556	0.856741	0.186559	0.170649	-0.223069
168000000	1.23203	1.22993	0.791209	0.301039	0.298581	-0.337869		168000000	1.23203	1.22993	0.791209	0.301039	0.298581	-0.337869		168000000	1.18369	1.00102	0.852314	0.243296	0.00146503	-0.230543		168000000	1.1642	1.06949	0.849653	0.219343	0.0969189	-0.235054
168500000	1.21569	1.22491	0.786286	0.281773	0.292679	-0.346874		168500000	1.21569	1.22491	0.786286	0.281773	0.292679	-0.346874		168500000	1.07217	1.16743	0.89658	0.100527	0.223339	-0.157496		168500000	1.15325	1.09666	0.849335	0.2057	0.133118	-0.235594
169000000	1.21209	1.10632	0.845012	0.277494	0.145766	-0.242956		169000000	1.21209	1.10632	0.845012	0.277494	0.145766	-0.242956		169000000	1.12664	1.0737	0.883995	0.172033	0.102596	-0.17789		169000000	1.1433	1.09233	0.863586	0.193205	0.127413	-0.211588
169500000	1.19761	1.24944	0.790151	0.260163	0.321283	-0.3398		169500000	1.19761	1.24944	0.790151	0.260163	0.321283	-0.3398		169500000	1.12442	1.10899	0.874016	0.169181	0.149249	-0.194268		169500000	1.23527	1.03096	0.814019	0.304832	0.0439814	-0.296866
170000000	1.28267	1.09891	0.795542	0.359147	0.136072	-0.32999		170000000	1.28267	1.09891	0.795542	0.359147	0.136072	-0.32999		170000000	1.13939	1.05208	0.883415	0.18826	0.0732389	-0.178837		170000000	1.18723	1.00191	0.856379	0.247595	0.00276012	-0.223679
170500000	1.29665	1.17713	0.753049	0.374789	0.23527	-0.409184		170500000	1.29665	1.17713	0.753049	0.374789	0.23527	-0.409184		170500000	1.16821	1.07174	0.853186	0.224298	0.0999617	-0.229068		170500000	1.19757	1.06031	0.834254	0.260108	0.0844793	-0.261441
171000000	1.25814	1.13686	0.77506	0.331296	0.18506	-0.36762		171000000	1.25814	1.13686	0.77506	0.331296	0.18506	-0.36762		171000000	1.1024	1.06983	0.899361	0.140649	0.0973748	-0.153028		171000000	1.15854	1.0751	0.851629	0.212309	0.104468	-0.231703
171500000	1.24484	1.21522	0.736703	0.315965	0.281222	-0.440845		171500000	1.24484	1.21522	0.736703	0.315965	0.281222	-0.440845		171500000	1.16641	1.10651	0.831095	0.222077	0.146018	-0.266915		171500000	1.13719	1.12092	0.851506	0.185477	0.164681	-0.231911
172000000	1.29842	1.09026	0.772144	0.376758	0.124671	-0.373058		172000000	1.29842	1.09026	0.772144	0.376758	0.124671	-0.373058		172000000	1.10639	1.17321	0.853868	0.145864	0.23046	-0.227915		172000000	1.15186	1.08774	0.839975	0.203964	0.121335	-0.251582
172500000	1.18952	1.19139	0.780328	0.250384	0.252641	-0.357847		172500000	1.18952	1.19139	0.780328	0.250384	0.252641	-0.357847		172500000	1.10239	1.04803	0.890764	0.140633	0.0676841	-0.166885		172500000	1.08849	1.2246	0.839823	0.122332	0.292311	-0.251843
173000000	1.26472	1.10719	0.779799	0.338815	0.146898	-0.358826		173000000	1.26472	1.10719	0.779799	0.338815	0.146898	-0.358826		173000000	1.13088	1.12518	0.836661	0.177448	0.170158	-0.257285		173000000	1.15391	1.17616	0.803296	0.206536	0.234089	-0.315996
173500000	1.2065	1.21235	0.773932	0.270833	0.277809	-0.369721		173500000	1.2065	1.21235	0.773932	0.270833	0.277809	-0.369721		173500000	1.08905	1.07183	0.886681	0.123065	0.100071	-0.173513		173500000	1.1284	1.13184	0.827359	0.17428	0.178671	-0.273415
174000000	1.18398	1.2035	0.784588	0.243641	0.267235	-0.349993		174000000	1.18398	1.2035	0.784588	0.243641	0.267235	-0.349993		174000000	1.11061	1.15189	0.84219	0.151347	0.204009	-0.247782		174000000	1.13405	1.0259	0.863555	0.181479	0.0368845	-0.21164
174500000	1.2034	1.17168	0.788501	0.267114	0.228584	-0.342816		174500000	1.2034	1.17168	0.788501	0.267114	0.228584	-0.342816		174500000	1.12693	1.12501	0.840181	0.172398	0.16994	-0.251228		174500000	1.18944	0.979709	0.822164	0.250287	-0.0295748	-0.282502
175000000	1.26259	1.0984	0.795236	0.336389	0.135401	-0.330545		175000000	1.26259	1.0984	0.795236	0.336389	0.135401	-0.330545		175000000	1.07683	1.10165	0.897777	0.106791	0.139669	-0.155571		175000000	1.14673	1.10903	0.827326	0.197523	0.149304	-0.273472
175500000	1.23641	1.11423	0.810622	0.30616	0.156041	-0.302899		175500000	1.23641	1.11423	0.810622	0.30616	0.156041	-0.302899		175500000	1.1716	1.01578	0.848032	0.228481	0.0225851	-0.237809		175500000	1.19438	1.00345	0.825054	0.256258	0.00497304	-0.27744
176000000	1.24023	1.12296	0.812195	0.310603	0.167313	-0.300102		176000000	1.24023	1.12296	0.812195	0.310603	0.167313	-0.300102		176000000	1.09861	1.08833	0.887776	0.135683	0.122115	-0.171732		176000000	1.17155	1.12513	0.809216	0.228415	0.170093	-0.305403
176500000	1.24197	1.1927	0.794586	0.312634	0.254226	-0.331725		176500000	1.24197	1.1927	0.794586	0.312634	0.254226	-0.331725		176500000	1.16529	1.09194	0.82317	0.220687	0.126891	-0.280738		176500000	1.18801	1.00276	0.828078	0.248545	0.00397348	-0.272161
177000000	1.27293	1.19117	0.790542	0.348153	0.252381	-0.339086		177000000	1.27293	1.19117	0.790542	0.348153	0.252381	-0.339086		177000000	1.11397	1.08175	0.871118	0.155712	0.113368	-0.19906		177000000	1.17373	1.06791	0.82015	0.231105	0.0947833	-0.28604
177500000	1.30356	1.13449	0.80333	0.38246	0.18204	-0.315935		177500000	1.30356	1.13449	0.80333	0.38246	0.18204	-0.315935		177500000	1.16118	1.03495	0.833079	0.215587	0.0495555	-0.263475		177500000	1.17506	1.07797	0.802454	0.232733	0.108322	-0.317509
178000000	1.18618	1.25722	0.819194	0.246318	0.330238	-0.287723		178000000	1.18618	1.25722	0.819194	0.246318	0.330238	-0.287723		178000000	1.12765	1.13202	0.840342	0.173321	0.178897	-0.250952		178000000	1.09611	1.08353	0.885672	0.13239	0.115744	-0.175156
178500000	1.27643	1.19716	0.783773	0.352114	0.259614	-0.351492		178500000	1.27643	1.19716	0.783773	0.352114	0.259614	-0.351492		178500000	1.13813	1.1096	0.833644	0.186672	0.150041	-0.262497		178500000	1.13345	1.02506	0.863673	0.180723	0.0357126	-0.211443
179000000	1.26934	1.23384	0.780101	0.344082	0.303155	-0.358267		179000000	1.26934	1.23384	0.780101	0.344082	0.303155	-0.358267		179000000	1.14329	1.24174	0.816319	0.193185	0.312357	-0.292795		179000000	1.16762	1.00243	0.854166	0.223565	0.00349718	-0.227412
179500000	1.18366	1.34493	0.771309	0.24326	0.427527	-0.374619		179500000	1.18366	1.34493	0.771309	0.24326	0.427527	-0.374619		179500000	1.1246	1.27195	0.830872	0.169413	0.347046	-0.267302		179500000	1.10611	1.14702	0.877428	0.1455	0.197892	-0.188647
180000000	1.35031	1.25307	0.712672	0.433287	0.325467	-0.48869		180000000	1.35031	1.25307	0.712672	0.433287	0.325467	-0.48869		180000000	1.17739	1.14676	0.830494	0.235598	0.197565	-0.267958		180000000	1.11246	1.07008	0.894838	0.153757	0.0977214	-0.160302
180500000	1.31799	1.14107	0.762013	0.398344	0.190382	-0.392112		180500000	1.31799	1.14107	0.762013	0.398344	0.190382	-0.392112		180500000	1.13563	1.10328	0.866688	0.183495	0.141795	-0.206415		180500000	1.09634	1.08974	0.904661	0.132697	0.123989	-0.144551
181000000	1.31716	1.33214	0.727225	0.397435	0.413741	-0.459526		181000000	1.31716	1.33214	0.727225	0.397435	0.413741	-0.459526		181000000	1.13657	1.06913	0.870735	0.184684	0.0964386	-0.199694		181000000	1.1461	1.05659	0.866203	0.196734	0.0794184	-0.207223
181500000	1.35596	1.3078	0.702825	0.439317	0.387142	-0.508763		181500000	1.35596	1.3078	0.702825	0.439317	0.387142	-0.508763		181500000	1.10959	1.31197	0.852364	0.150028	0.391737	-0.230458		181500000	1.22947	1.08072	0.794345	0.298032	0.111987	-0.332162
182000000	1.41212	1.28821	0.67513	0.49786	0.365362	-0.566763		182000000	1.41212	1.28821	0.67513	0.49786	0.365362	-0.566763		182000000	1.1114	0.931875	0.923458	0.152383	-0.101792	-0.114882		182000000	1.12488	1.01384	0.900428	0.169772	0.0198286	-0.151317
182500000	1.41192	1.27045	0.698298	0.497655	0.345344	-0.518085		182500000	1.41192	1.27045	0.698298	0.497655	0.345344	-0.518085		182500000	1.19873	1.00912	0.842237	0.261502	0.0130935	-0.247702		182500000	1.18248	1.05886	0.845781	0.241821	0.0825064	-0.241644
183000000	1.35733	1.29622	0.733208	0.44077	0.374312	-0.447706		183000000	1.35733	1.29622	0.733208	0.44077	0.374312	-0.447706		183000000	1.18623	0.897833	0.869519	0.246385	-0.155481	-0.201711		183000000	1.18165	0.907961	0.87245	0.240803	-0.139298	-0.196856
183500000	1.38515	1.39939	0.731133	0.470043	0.484795	-0.451794		183500000	1.38515	1.39939	0.731133	0.470043	0.484795	-0.451794		183500000	1.1781	1.16716	0.841577	0.236461	0.223005	-0.248833		183500000	1.23145	0.949023	0.831971	0.300364	-0.075485	-0.265395
184000000	1.48015	1.36762	0.718492	0.565746	0.451671	-0.476956		184000000	1.48015	1.36762	0.718492	0.565746	0.451671	-0.476956		184000000	1.12633	1.20998	0.874442	0.171633	0.274977	-0.193565		184000000	1.18833	0.97114	0.86066	0.248938	-0.0422488	-0.216485
184500000	1.46871	1.41654	0.673202	0.554546	0.502367	-0.570889		184500000	1.46871	1.41654	0.673202	0.554546	0.502367	-0.570889		184500000	1.11005	1.04978	0.911192	0.150625	0.0700884	-0.134173		184500000	1.22249	0.999525	0.831407	0.289823	-0.000685443	-0.266373
185000000	1.37428	1.287	0.747463	0.458675	0.364015	-0.419926		185000000	1.37428	1.287	0.747463	0.458675	0.364015	-0.419926		185000000	1.15793	1.0977	0.864885	0.211551	0.13448	-0.20942		185000000	1.09632	1.14286	0.904072	0.132674	0.19265	-0.14549
185500000	1.30711	1.31081	0.755386	0.386385	0.390457	-0.404714		185500000	1.30711	1.31081	0.755386	0.386385	0.390457	-0.404714		185500000	1.17698	1.04601	0.857466	0.23509	0.0648966	-0.221849		185500000	1.2749	1.00843	0.792008	0.35038	0.0121109	-0.336413
186000000	1.3934	1.25594	0.727627	0.478607	0.328772	-0.458729		186000000	1.3934	1.25594	0.727627	0.478607	0.328772	-0.458729		186000000	1.2164	1.03837	0.835755	0.282622	0.0543262	-0.258848		186000000	1.2422	0.946952	0.825998	0.3129	-0.0786368	-0.27579
186500000	1.34935	1.36972	0.697522	0.432264	0.453878	-0.519689		186500000	1.34935	1.36972	0.697522	0.432264	0.453878	-0.519689		186500000	1.20902	0.930191	0.84916	0.273836	-0.104401	-0.235892		186500000	1.22459	1.01818	0.815615	0.292294	0.0259912	-0.29404
187000000	1.41105	1.14458	0.747056	0.496772	0.194813	-0.420712		187000000	1.41105	1.14458	0.747056	0.496772	0.194813	-0.420712		187000000	1.13889	1.22024	0.853789	0.18763	0.287168	-0.228049		187000000	1.1767	1.07681	0.842178	0.234747	0.106764	-0.247803
187500000	1.27222	1.36954	0.721347	0.347347	0.453696	-0.471235		187500000	1.27222	1.36954	0.721347	0.347347	0.453696	-0.471235		187500000	1.12792	0.940562	0.907281	0.17366	-0.088405	-0.140379		187500000	1.11583	1.04573	0.901366	0.158124	0.0645104	-0.149815
188000000	1.27504	1.27388	0.747304	0.350544	0.349226	-0.420233		188000000	1.27504	1.27388	0.747304	0.350544	0.349226	-0.420233		188000000	1.16062	0.884872	0.884728	0.214899	-0.176459	-0.176694		188000000	1.19842	0.827815	0.864447	0.261129	-0.27262	-0.210151
188500000	1.31149	1.33352	0.705907	0.391201	0.415244	-0.50245		188500000	1.31149	1.33352	0.705907	0.391201	0.415244	-0.50245		188500000	1.10601	1.04507	0.896684	0.14537	0.063601	-0.157328		188500000	1.19479	1.03867	0.814319	0.256756	0.054736	-0.296334
189000000	1.2795	1.3319	0.696371	0.355586	0.413486	-0.522072		189000000	1.2795	1.3319	0.696371	0.355586	0.413486	-0.522072		189000000	1.06448	1.08187	0.922241	0.0901434	0.113532	-0.116784		189000000	1.17573	1.04003	0.821787	0.233557	0.056621	-0.283164
189500000	1.28501	1.28876	0.699337	0.361782	0.365978	-0.51594		189500000	1.28501	1.28876	0.699337	0.361782	0.365978	-0.51594		189500000	1.12742	0.865403	0.899739	0.173024	-0.208556	-0.152422		189500000	1.15253	0.956533	0.847724	0.204804	-0.0641134	-0.238333
190000000	1.20472	1.24614	0.740553	0.268703	0.317467	-0.433325		190000000	1.20472	1.24614	0.740553	0.268703	0.317467	-0.433325		190000000	1.17255	0.998531	0.817203	0.229646	-0.00212088	-0.291234		190000000	1.12603	0.937649	0.879894	0.171244	-0.0928801	-0.184598
190500000	1.24374	1.24291	0.710525	0.314684	0.313723	-0.493043		190500000	1.24374	1.24291	0.710525	0.314684	0.313723	-0.493043		190500000	1.1264	1.06945	0.837056	0.171715	0.0968663	-0.256604		190500000	1.12696	0.975565	0.866521	0.172435	-0.0356901	-0.206693
191000000	1.26177	1.11461	0.737015	0.335452	0.156534	-0.440234		191000000	1.26177	1.11461	0.737015	0.335452	0.156534	-0.440234		191000000	1.10947	0.844514	0.907124	0.149872	-0.243807	-0.140628		191000000	1.12286	0.960103	0.861326	0.167179	-0.0587389	-0.215369
191500000	1.27594	1.15996	0.68022	0.351556	0.214071	-0.555927		191500000	1.27594	1.15996	0.68022	0.351556	0.214071	-0.555927		191500000	1.13782	1.12067	0.798814	0.186272	0.164356	-0.324068		191500000	1.21565	0.852989	0.776158	0.281722	-0.229401	-0.365578
192000000	1.26218	1.19632	0.626896	0.335918	0.258599	-0.673702		192000000	1.26218	1.19632	0.626896	0.335918	0.258599	-0.673702		192000000	1.14731	0.887357	0.836168	0.198254	-0.172413	-0.258135		192000000	1.15778	0.96063	0.803257	0.211365	-0.0579472	-0.316066
192500000	1.23012	1.17543	0.680768	0.298805	0.233194	-0.554765		192500000	1.23012	1.17543	0.680768	0.298805	0.233194	-0.554765		192500000	1.10394	1.00598	0.852598	0.142657	0.00859445	-0.230062		192500000	1.11055	0.933399	0.861412	0.15127	-0.0994342	-0.215225
193000000	1.25951	1.17856	0.690183	0.332867	0.23702	-0.534949		193000000	1.25951	1.17856	0.690183	0.332867	0.23702	-0.534949		193000000	1.11046	0.979559	0.847245	0.151157	-0.0297957	-0.239149		193000000	1.13076	0.944896	0.836552	0.177295	-0.0817725	-0.257473
193500000	1.23728	1.17271	0.743421	0.307167	0.229852	-0.427749		193500000	1.23728	1.17271	0.743421	0.307167	0.229852	-0.427749		193500000	1.13396	0.960625	0.816305	0.181375	-0.0579547	-0.29282		193500000	1.15232	0.780081	0.844641	0.204536	-0.358304	-0.24359
194000000	1.30895	1.11669	0.714079	0.388412	0.159227	-0.485844		194000000	1.30895	1.11669	0.714079	0.388412	0.159227	-0.485844		194000000	1.08319	1.01621	0.868812	0.115282	0.0231971	-0.202884		194000000	1.1209	0.909013	0.843574	0.164658	-0.137627	-0.245413
194500000	1.22851	1.19052	0.762817	0.296912	0.251591	-0.390591		194500000	1.22851	1.19052	0.762817	0.296912	0.251591	-0.390591		194500000	1.12925	0.995629	0.812548	0.17536	-0.00631984	-0.299475		194500000	1.09872	1.1923	0.809583	0.135821	0.253747	-0.304749
195000000	1.22505	1.18333	0.792566	0.292837	0.242851	-0.335397		195000000	1.22505	1.18333	0.792566	0.292837	0.242851	-0.335397		195000000	1.10651	0.924416	0.865766	0.146014	-0.113386	-0.207951		195000000	1.13624	0.925381	0.822332	0.184273	-0.111881	-0.282207
195500000	1.22599	1.43843	0.748584	0.293952	0.524497	-0.417764		195500000	1.22599	1.43843	0.748584	0.293952	0.524497	-0.417764		195500000	1.08125	1.03886	0.876913	0.112704	0.0549971	-0.189494		195500000	1.12147	1.03969	0.812509	0.165395	0.0561493	-0.299544
196000000	1.35823	1.10178	0.753753	0.441728	0.13984	-0.407836		196000000	1.35823	1.10178	0.753753	0.441728	0.13984	-0.407836		196000000	1.07334	1.21188	0.857349	0.10211	0.277247	-0.222045		196000000	1.12693	0.837737	0.84816	0.172397	-0.255431	-0.237592
196500000	1.2292	1.22054	0.824114	0.297723	0.287516	-0.279084		196500000	1.2292	1.22054	0.824114	0.297723	0.287516	-0.279084		196500000	1.07696	1.10038	0.873747	0.106962	0.138004	-0.194712		196500000	1.09374	0.973358	0.870059	0.129276	-0.0389576	-0.200815
197000000	1.30101	1.17352	0.77339	0.379636	0.230842	-0.370732		197000000	1.30101	1.17352	0.77339	0.379636	0.230842	-0.370732		197000000	1.1321	1.15862	0.782617	0.179008	0.212407	-0.353622		197000000	1.12701	1.07792	0.806569	0.172502	0.108249	-0.31013
197500000	1.30808	1.21031	0.753389	0.387456	0.27538	-0.408533		197500000	1.30808	1.21031	0.753389	0.387456	0.27538	-0.408533		197500000	1.08899	1.04371	0.857811	0.122984	0.0617195	-0.221268		197500000	1.10258	1.05919	0.833622	0.140886	0.0829614	-0.262535
198000000	1.27822	1.16734	0.773559	0.354135	0.223224	-0.370417		198000000	1.27822	1.16734	0.773559	0.354135	0.223224	-0.370417		198000000	1.08476	1.31989	0.81224	0.117376	0.400418	-0.300022		198000000	1.10285	0.969557	0.850477	0.141239	-0.0446024	-0.233656
198500000	1.18713	2.02809	0.671346	0.247478	1.02012	-0.574872		198500000	1.18713	2.02809	0.671346	0.247478	1.02012	-0.574872		198500000	1.06745	0.939587	0.898938	0.0941631	-0.0899013	-0.153706		198500000	1.06299	1.342	0.825961	0.0881212	0.424389	-0.275854
199000000	1.11153	1.97406	0.737372	0.152542	0.981163	-0.439535		199000000	1.11153	1.97406	0.737372	0.152542	0.981163	-0.439535		199000000	1.03698	1.41304	0.893648	0.0523839	0.4988	-0.162221		199000000	1.10752	0.921313	0.851671	0.14733	-0.118237	-0.231632
199500000	1.28087	1.34413	0.696882	0.357125	0.426676	-0.521014		199500000	1.28087	1.34413	0.696882	0.357125	0.426676	-0.521014		199500000	1.07749	1.24989	0.832748	0.107676	0.321805	-0.264048		199500000	1.06822	1.21397	0.850331	0.0952061	0.279734	-0.233904
200000000	1.27371	1.23474	0.713078	0.349041	0.304203	-0.487868		200000000	1.27371	1.23474	0.713078	0.349041	0.304203	-0.487868		200000000	1.06517	1.19978	0.866337	0.0910851	0.262772	-0.207		200000000	1.14953	0.999708	0.749886	0.20104	-0.000421328	-0.415257
200500000	1.25803	1.13855	0.75663	0.331166	0.187203	-0.40234		200500000	1.25803	1.13855	0.75663	0.331166	0.187203	-0.40234		200500000	1.08153	1.17615	0.849053	0.11307	0.234073	-0.236073		200500000	1.09885	0.913664	0.849243	0.135991	-0.130264	-0.235751
201000000	1.25502	1.19522	0.756143	0.327712	0.257281	-0.403269		201000000	1.25502	1.19522	0.756143	0.327712	0.257281	-0.403269		201000000	1.04194	0.868663	0.949184	0.0592791	-0.203132	-0.0752403		201000000	1.07708	1.02321	0.875814	0.107124	0.0331079	-0.191304
201500000	1.34231	1.27998	0.694019	0.42472	0.356127	-0.526953		201500000	1.34231	1.27998	0.694019	0.42472	0.356127	-0.526953		201500000	1.09115	1.25612	0.840312	0.125849	0.32898	-0.251003		201500000	1.05937	0.972318	0.914493	0.0832011	-0.0404999	-0.128956
202000000	1.32507	1.2539	0.687462	0.406064	0.326427	-0.540648		202000000	1.32507	1.2539	0.687462	0.406064	0.326427	-0.540648		202000000	1.09896	1.05561	0.84262	0.136144	0.0780728	-0.247046		202000000	1.12854	0.647074	0.828707	0.174458	-0.627997	-0.271066
202500000	1.27253	1.41036	0.68931	0.347697	0.496066	-0.536775		202500000	1.27253	1.41036	0.68931	0.347697	0.496066	-0.536775		202500000	1.08998	0.788129	0.882307	0.1243	-0.343496	-0.180647		202500000	1.10455	0.726084	0.858329	0.143452	-0.461792	-0.220397
203000000	1.25687	1.33398	0.728996	0.329838	0.415733	-0.456017		203000000	1.25687	1.33398	0.728996	0.329838	0.415733	-0.456017		203000000	1.11504	1.17579	0.807186	0.157094	0.233627	-0.309027		203000000	1.07808	1.1905	0.857094	0.10847	0.251566	-0.222475
203500000	1.23233	1.1639	0.774707	0.301392	0.218971	-0.368277		203500000	1.23233	1.1639	0.774707	0.301392	0.218971	-0.368277		203500000	1.07149	0.928396	0.896644	0.0996211	-0.107188	-0.157393		203500000	1.07398	0.831713	0.900667	0.102962	-0.265842	-0.150934
204000000	1.22808	1.09961	0.793866	0.296409	0.136992	-0.333033		204000000	1.22808	1.09961	0.793866	0.296409	0.136992	-0.333033		204000000	1.0549	0.99397	0.923518	0.0771062	-0.00872579	-0.114788		204000000	1.09068	0.782756	0.896555	0.125231	-0.353365	-0.157536
204500000	1.3314	1.09039	0.669457	0.412947	0.124848	-0.578937		204500000	1.3314	1.09039	0.669457	0.412947	0.124848	-0.578937		204500000	1.07007	1.13936	0.908876	0.0977065	0.18822	-0.137845		204500000	1.10925	0.867498	0.867107	0.149582	-0.205068	-0.205718
205000000	1.30388	1.16689	0.673062	0.382816	0.222674	-0.571189		205000000	1.30388	1.16689	0.673062	0.382816	0.222674	-0.571189		205000000	1.10914	0.958437	0.848012	0.149439	-0.0612445	-0.237843		205000000	1.02177	1.05398	0.968149	0.0310719	0.075853	-0.046699
205500000	1.2617	1.22161	0.660085	0.335363	0.288778	-0.599276		205500000	1.2617	1.22161	0.660085	0.335363	0.288778	-0.599276		205500000	1.06799	1.35462	0.894154	0.0949008	0.437884	-0.161405		205500000	1.15027	0.930103	0.81003	0.201971	-0.104538	-0.303953
206000000	1.37544	1.00416	0.584043	0.459894	0.00599635	-0.775854		206000000	1.37544	1.00416	0.584043	0.459894	0.00599635	-0.775854		206000000	1.08414	1.09697	0.880687	0.116548	0.133527	-0.183299		206000000	1.15679	1.18079	0.794737	0.210129	0.239752	-0.331451
206500000	1.27384	1.095	0.651916	0.349183	0.130934	-0.617242		206500000	1.27384	1.095	0.651916	0.349183	0.130934	-0.617242		206500000	1.01516	1.01889	0.984041	0.0217043	0.027004	-0.0232097		206500000	1.14978	1.3647	0.7848	0.201362	0.448587	-0.349603
207000000	1.28591	1.05868	0.621041	0.362795	0.0822679	-0.68724		207000000	1.28591	1.05868	0.621041	0.362795	0.0822679	-0.68724		207000000	1.10007	0.97364	0.862637	0.137601	-0.0385397	-0.213174		207000000	1.13676	1.28798	0.797555	0.184928	0.365106	-0.326344
207500000	1.22232	1.18878	0.653986	0.289626	0.249484	-0.612668		207500000	1.22232	1.18878	0.653986	0.289626	0.249484	-0.612668		207500000	1.11224	1.32048	0.846691	0.153466	0.401068	-0.240093		207500000	1.01766	1.19041	0.973322	0.0252542	0.251456	-0.0390109
208000000	1.17907	1.18473	0.701983	0.237649	0.244556	-0.510492		208000000	1.17907	1.18473	0.701983	0.237649	0.244556	-0.510492		208000000	0.977691	0.944296	1.04379	-0.0325495	-0.0826889	0.0618287		208000000	1.15784	1.04447	0.782294	0.211435	0.0627655	-0.354217
208500000	1.21748	1.21191	0.647684	0.283895	0.277285	-0.626638		208500000	1.21748	1.21191	0.647684	0.283895	0.277285	-0.626638		208500000	1.05706	1.09948	0.931634	0.0800586	0.136825	-0.102165		208500000	1.09765	0.692319	0.900501	0.134414	-0.530491	-0.1512
209000000	1.26524	1.10315	0.654721	0.339407	0.14163	-0.611048		209000000	1.26524	1.10315	0.654721	0.339407	0.14163	-0.611048		209000000	1.07746	1.37977	0.898329	0.107633	0.464425	-0.154684		209000000	1.12282	0.694978	0.860026	0.167131	-0.524961	-0.217548
209500000	1.28687	1.18711	0.613587	0.363871	0.247452	-0.70466		209500000	1.28687	1.18711	0.613587	0.363871	0.247452	-0.70466		209500000	1.08505	0.859652	0.901207	0.117767	-0.218175	-0.15007		209500000	1.17647	1.08587	0.753696	0.234458	0.118851	-0.407945
210000000	1.22275	1.4803	0.656804	0.290128	0.565893	-0.606465		210000000	1.22275	1.4803	0.656804	0.290128	0.565893	-0.606465		210000000	1.07914	0.859262	0.901988	0.109883	-0.21883	-0.14882		210000000	1.06845	0.9583	0.904947	0.0955221	-0.0614507	-0.144095
210500000	1.23738	1.25122	0.704053	0.307294	0.323334	-0.506244		210500000	1.23738	1.25122	0.704053	0.307294	0.323334	-0.506244		210500000	1.09575	0.807391	0.866007	0.131916	-0.308661	-0.207549		210500000	1.08556	0.966316	0.851282	0.118443	-0.049433	-0.232291
211000000	1.2144	1.44748	0.662769	0.280245	0.533542	-0.593422		211000000	1.2144	1.44748	0.662769	0.280245	0.533542	-0.593422		211000000	1.12608	0.789843	0.814049	0.171309	-0.340362	-0.296812		211000000	1.12855	0.931222	0.775543	0.174477	-0.102803	-0.366721
211500000	1.26954	1.57112	0.638484	0.344308	0.651797	-0.647278		211500000	1.26954	1.57112	0.638484	0.344308	0.651797	-0.647278		211500000	1.0398	0.916836	0.950009	0.0563116	-0.125264	-0.0739869		211500000	1.12727	0.82614	0.816506	0.172831	-0.275542	-0.292465
212000000	1.28107	1.50472	0.695955	0.357354	0.58949	-0.522934		212000000	1.28107	1.50472	0.695955	0.357354	0.58949	-0.522934		212000000	1.03671	0.829319	0.976316	0.0520068	-0.270001	-0.0345799		212000000	1.13479	0.651924	0.821336	0.182428	-0.617224	-0.283956
212500000	1.32322	1.43308	0.711759	0.404053	0.519124	-0.490539		212500000	1.32322	1.43308	0.711759	0.404053	0.519124	-0.490539		212500000	1.10312	1.11215	0.818419	0.141586	0.153355	-0.289088		212500000	1.10528	1.04615	0.815092	0.144407	0.0650952	-0.294965
213000000	1.35528	1.15807	0.729236	0.438589	0.211726	-0.455542		213000000	1.35528	1.15807	0.729236	0.438589	0.211726	-0.455542		213000000	1.1194	1.00391	0.823065	0.162726	0.00562419	-0.280922		213000000	1.1148	0.691706	0.861058	0.156786	-0.531769	-0.215818
213500000	1.29736	1.51329	0.688284	0.375582	0.597689	-0.538924		213500000	1.29736	1.51329	0.688284	0.375582	0.597689	-0.538924		213500000	1.08025	0.757073	0.905675	0.111365	-0.401496	-0.142935		213500000	1.10524	0.942154	0.847251	0.144361	-0.0859652	-0.239139
214000000	1.33396	1.36921	0.704266	0.415712	0.453343	-0.505808		214000000	1.33396	1.36921	0.704266	0.415712	0.453343	-0.505808		214000000	1.11876	1.10887	0.796836	0.161903	0.149094	-0.327645		214000000	1.07902	0.979131	0.875654	0.109722	-0.0304262	-0.191567
214500000	1.37998	1.39025	0.611725	0.464647	0.475342	-0.709045		214500000	1.37998	1.39025	0.611725	0.464647	0.475342	-0.709045		214500000	1.07234	0.891078	0.89684	0.100758	-0.166376	-0.157077		214500000	1.11257	0.955298	0.824557	0.153901	-0.0659773	-0.278309
215000000	1.31177	1.35498	0.675578	0.391515	0.438267	-0.565806		215000000	1.31177	1.35498	0.675578	0.391515	0.438267	-0.565806		215000000	1.105	1.07943	0.805908	0.144046	0.110267	-0.311313		215000000	1.12407	1.15847	0.754722	0.168725	0.212216	-0.405983
215500000	1.31358	1.39203	0.667584	0.393505	0.477189	-0.582979		215500000	1.31358	1.39203	0.667584	0.393505	0.477189	-0.582979		215500000	1.08018	1.3138	0.85265	0.111272	0.393751	-0.229974		215500000	0.998587	1.5225	0.960257	-0.00203997	0.606441	-0.0585075
216000000	1.23569	1.23964	0.752923	0.305319	0.309926	-0.409426		216000000	1.23569	1.23964	0.752923	0.305319	0.309926	-0.409426		216000000	1.13244	1.47659	0.762946	0.179435	0.562264	-0.390347		216000000	1.0666	1.31754	0.880862	0.0930138	0.397845	-0.183012
216500000	1.26219	1.35696	0.6872	0.335928	0.440375	-0.541198		216500000	1.26219	1.35696	0.6872	0.335928	0.440375	-0.541198		216500000	1.09877	1.03434	0.845156	0.135885	0.0487105	-0.24271		216500000	1.08239	1.29478	0.85047	0.114215	0.372701	-0.233668
217000000	1.36063	1.56034	0.605236	0.444273	0.641863	-0.72443		217000000	1.36063	1.56034	0.605236	0.444273	0.641863	-0.72443		217000000	1.09394	1.07352	0.870641	0.129536	0.102354	-0.19985		217000000	1.07935	1.32774	0.879778	0.110161	0.408973	-0.184789
217500000	1.35376	1.92776	0.60138	0.436975	0.946926	-0.733651		217500000	1.35376	1.92776	0.60138	0.436975	0.946926	-0.733651		217500000	1.06264	1.00897	0.919053	0.0876543	0.0128833	-0.12178		217500000	1.09219	2.1211	0.857365	0.12722	1.08482	-0.222019
218000000	1.70302	1.16155	0.459722	0.768096	0.216048	-1.12117		218000000	1.70302	1.16155	0.459722	0.768096	0.216048	-1.12117		218000000	1.11635	1.29281	0.831649	0.158784	0.370508	-0.265953		218000000	1.18805	1.29498	0.74131	0.248596	0.372934	-0.431851
218500000	1.39336	1.83784	0.637253	0.47857	0.878012	-0.650062		218500000	1.39336	1.83784	0.637253	0.47857	0.878012	-0.650062		218500000	1.10288	1.02819	0.883799	0.141282	0.0401069	-0.17821		218500000	1.13947	0.185197	0.845193	0.188358	-2.43287	-0.242647
219000000	1.35712	1.55328	0.673327	0.440545	0.635317	-0.570621		219000000	1.35712	1.55328	0.673327	0.440545	0.635317	-0.570621		219000000	1.16187	0.975691	0.784505	0.216444	-0.0355038	-0.350145		219000000	1.14081	0.805689	0.830816	0.190057	-0.311705	-0.267399
219500000	1.35308	1.6482	0.60553	0.436251	0.720896	-0.72373		219500000	1.35308	1.6482	0.60553	0.436251	0.720896	-0.72373		219500000	1.13001	1.20177	0.806719	0.176338	0.265156	-0.309862		219500000	1.14642	0.746256	0.825514	0.197141	-0.422257	-0.276635
220000000	1.33045	1.33152	0.648057	0.411915	0.413076	-0.625807		220000000	1.33045	1.33152	0.648057	0.411915	0.413076	-0.625807		220000000	1.09369	0.837942	0.891046	0.129207	-0.255078	-0.166428		220000000	1.15031	1.21731	0.787539	0.202025	0.283699	-0.344577
220500000	1.26411	1.60335	0.644956	0.338119	0.681092	-0.632727		220500000	1.26411	1.60335	0.644956	0.338119	0.681092	-0.632727		220500000	1.04355	1.18534	0.940972	0.0615053	0.245301	-0.0877763		220500000	1.09832	1.03399	0.877487	0.135305	0.048225	-0.18855
221000000	1.27346	1.18694	0.682644	0.34875	0.247251	-0.550795		221000000	1.27346	1.18694	0.682644	0.34875	0.247251	-0.550795		221000000	0.981712	1.87428	1.00933	-0.0266282	0.90634	0.0134008		221000000	1.11541	1.61251	0.852559	0.157574	0.689309	-0.230128
221500000	1.24919	1.40329	0.658376	0.320994	0.488814	-0.603016		221500000	1.24919	1.40329	0.658376	0.320994	0.488814	-0.603016		221500000	1.07096	0.181708	0.928337	0.0988979	-2.46031	-0.107279		221500000	1.23408	0.173135	0.759219	0.303431	-2.53003	-0.397412
222000000	1.2606	1.39329	0.583585	0.334108	0.478494	-0.776985		222000000	1.2606	1.39329	0.583585	0.334108	0.478494	-0.776985		222000000	1.08997	0.937828	0.908659	0.124292	-0.0926047	-0.138189		222000000	1.20829	0.465656	0.792406	0.272962	-1.10266	-0.335688
222500000	1.14481	1.561	0.690874	0.195108	0.64247	-0.533505		222500000	1.14481	1.561	0.690874	0.195108	0.64247	-0.533505		222500000	1.14933	0.440986	0.86176	0.200791	-1.1812	-0.214642		222500000	1.079	1.6615	0.913564	0.109699	0.732484	-0.130422
223000000	1.18462	1.21167	0.690092	0.244423	0.276998	-0.535139		223000000	1.18462	1.21167	0.690092	0.244423	0.276998	-0.535139		223000000	1.03037	1.52302	0.966769	0.0431667	0.606936	-0.0487569		223000000	1.22185	1.41084	0.776964	0.289064	0.496555	-0.36408
223500000	1.17775	1.5612	0.59323	0.23603	0.642652	-0.753337		223500000	1.17775	1.5612	0.59323	0.23603	0.642652	-0.753337		223500000	1.08665	1.0572	0.908898	0.119891	0.0802429	-0.13781		223500000	1.16052	0.604187	0.865976	0.214769	-0.726933	-0.207601
224000000	1.14303	1.30446	0.732101	0.192861	0.383453	-0.449885		224000000	1.14303	1.30446	0.732101	0.192861	0.383453	-0.449885		224000000	1.14809	0.861475	0.852292	0.199237	-0.215119	-0.23058		224000000	1.14579	1.44355	0.797805	0.196345	0.529624	-0.325892
224500000	1.2679	1.21677	0.635852	0.342441	0.283054	-0.653237		224500000	1.2679	1.21677	0.635852	0.342441	0.283054	-0.653237		224500000	1.13271	1.13054	0.809678	0.179785	0.177012	-0.30458		224500000	1.08455	1.10139	0.883902	0.11709	0.139327	-0.178042
225000000	1.16929	1.39318	0.73833	0.22563	0.478382	-0.437662		225000000	1.16929	1.39318	0.73833	0.22563	0.478382	-0.437662		225000000	1.07758	0.813408	0.930219	0.107794	-0.297949	-0.104358		225000000	1.08674	1.11426	0.867291	0.120009	0.156087	-0.205412
225500000	1.21209	1.403	0.709016	0.277493	0.488511	-0.49611		225500000	1.21209	1.403	0.709016	0.277493	0.488511	-0.49611		225500000	1.01264	1.0496	0.986631	0.01812	0.0698396	-0.0194175		225500000	1.16525	0.605319	0.842923	0.220637	-0.724232	-0.246527
226000000	1.23899	1.46143	0.717452	0.309166	0.54738	-0.479046		226000000	1.23899	1.46143	0.717452	0.309166	0.54738	-0.479046		226000000	1.10868	0.870236	0.892218	0.148839	-0.200521	-0.164532		226000000	1.20236	0.847653	0.788591	0.265869	-0.238454	-0.342651
226500000	1.2689	1.3997	0.701855	0.343584	0.485115	-0.510755		226500000	1.2689	1.3997	0.701855	0.343584	0.485115	-0.510755		226500000	1.10501	1.00003	0.874054	0.144056	4.47229e-05	-0.194206		226500000	1.2207	0.917129	0.733978	0.287715	-0.124803	-0.446191
227000000	1.24145	1.25016	0.738306	0.312025	0.32211	-0.437709		227000000	1.24145	1.25016	0.738306	0.312025	0.32211	-0.437709		227000000	1.0213	0.996945	0.985798	0.0304124	-0.00441418	-0.020636		227000000	1.1521	0.760961	0.855049	0.204265	-0.394106	-0.225921
227500000	1.43537	0.900051	0.565082	0.521419	-0.151921	-0.823468		227500000	1.43537	0.900051	0.565082	0.521419	-0.151921	-0.823468		227500000	1.18994	0.920508	0.783148	0.250891	-0.119498	-0.352643		227500000	1.10164	1.09929	0.871132	0.139648	0.136567	-0.199037
228000000	1.31525	0.567721	0.645596	0.395333	-0.816746	-0.631296		228000000	1.31525	0.567721	0.645596	0.395333	-0.816746	-0.631296		228000000	1.08961	1.36237	0.839331	0.123814	0.446114	-0.252688		228000000	1.10829	0.870195	0.883186	0.148341	-0.200589	-0.179211
228500000	1.173	1.06808	0.795116	0.230208	0.095017	-0.330763		228500000	1.173	1.06808	0.795116	0.230208	0.095017	-0.330763		228500000	1.10135	1.01693	0.847434	0.139268	0.0242275	-0.238827		228500000	1.15238	0.672757	0.860226	0.204613	-0.571843	-0.217212
229000000	1.22212	1.27444	0.732659	0.289381	0.349863	-0.448786		229000000	1.22212	1.27444	0.732659	0.289381	0.349863	-0.448786		229000000	1.0798	1.06483	0.874048	0.110763	0.0906285	-0.194216		229000000	1.12734	1.15499	0.765198	0.172925	0.207885	-0.386095
229500000	1.13251	2.06353	0.781377	0.179528	1.04512	-0.355909		229500000	1.13251	2.06353	0.781377	0.179528	1.04512	-0.355909		229500000	1.12026	1.09858	0.821929	0.163831	0.135646	-0.282914		229500000	1.09238	1.02798	0.879217	0.127472	0.039808	-0.185709
230000000	1.25489	0.85505	0.683314	0.327556	-0.225919	-0.549379		230000000	1.25489	0.85505	0.683314	0.327556	-0.225919	-0.549379		230000000	1.0771	1.7494	0.849566	0.10715	0.806862	-0.235202		230000000	1.0585	1.93642	0.845411	0.0820254	0.95339	-0.242275
230500000	1.26228	0.228876	0.692618	0.33603	-2.12736	-0.529868		230500000	1.26228	0.228876	0.692618	0.33603	-2.12736	-0.529868		230500000	1.11764	1.12396	0.863256	0.160458	0.168593	-0.21214		230500000	1.27069	0.17832	0.680344	0.345614	-2.48746	-0.555664
231000000	1.34458	0.248503	0.637795	0.427155	-2.00866	-0.648835		231000000	1.34458	0.248503	0.637795	0.427155	-2.00866	-0.648835		231000000	1.20113	1.67265	0.776071	0.264392	0.742136	-0.365739		231000000	1.2313	1.30828	0.770662	0.300187	0.387667	-0.37583
231500000	1.26921	0.225823	0.690269	0.343927	-2.14674	-0.534769		231500000	1.26921	0.225823	0.690269	0.343927	-2.14674	-0.534769		231500000	1.15946	0.188466	0.860057	0.213451	-2.40762	-0.217496		231500000	1.17588	0.191002	0.850738	0.233738	-2.38834	-0.233213
232000000	1.31258	0.202481	0.708883	0.392403	-2.30414	-0.496381		232000000	1.31258	0.202481	0.708883	0.392403	-2.30414	-0.496381		232000000	1.0829	1.98608	0.840003	0.114903	0.989922	-0.251534		232000000	1.19848	1.05347	0.830311	0.261208	0.0751506	-0.268276
232500000	1.33936	0.212927	0.737025	0.421549	-2.23157	-0.440215		232500000	1.33936	0.212927	0.737025	0.421549	-2.23157	-0.440215		232500000	1.18871	0.711932	0.848765	0.249396	-0.490189	-0.236563		232500000	1.22604	1.06952	0.733411	0.294011	0.0969648	-0.447306
233000000	1.40139	0.189022	0.686452	0.486854	-2.40337	-0.542769		233000000	1.40139	0.189022	0.686452	0.486854	-2.40337	-0.542769		233000000	1.0678	1.18526	0.855071	0.0946482	0.245205	-0.225884		233000000	1.201	0.987324	0.747831	0.264233	-0.0184045	-0.419216
233500000	1.36103	0.1911	0.757159	0.444696	-2.3876	-0.401332		233500000	1.36103	0.1911	0.757159	0.444696	-2.3876	-0.401332		233500000	1.0741	1.0529	0.870723	0.103127	0.0743739	-0.199714		233500000	1.2081	0.867634	0.724434	0.272742	-0.204842	-0.465074
234000000	1.31503	2.77234	0.661463	0.395097	1.47111	-0.596268		234000000	1.31503	2.77234	0.661463	0.395097	1.47111	-0.596268		234000000	1.01454	1.337	0.784066	0.0208257	0.418998	-0.350953		234000000	1.06176	0.974939	0.913312	0.0864631	-0.0366161	-0.13082
234500000	1.35122	6.34613	0.442179	0.434266	2.66588	-1.1773		234500000	1.35122	6.34613	0.442179	0.434266	2.66588	-1.1773		234500000	1.00652	1.5666	0.812834	0.00936867	0.647638	-0.298967		234500000	1.14741	1.00217	0.799155	0.198378	0.00312294	-0.323453
235000000	1.43551	0.205003	0.683622	0.521558	-2.28628	-0.548729		235000000	1.43551	0.205003	0.683622	0.521558	-2.28628	-0.548729		235000000	1.0458	1.18121	0.90192	0.0646111	0.240268	-0.148929		235000000	1.08085	0.929203	0.934736	0.112164	-0.105934	-0.0973691
235500000	1.45104	0.175297	0.707654	0.537087	-2.51213	-0.498884		235500000	1.45104	0.175297	0.707654	0.537087	-2.51213	-0.498884		235500000	1.08394	1.08937	0.8711	0.116284	0.12349	-0.19909		235500000	1.16255	1.01353	0.812759	0.217294	0.0193916	-0.2991
236000000	1.59074	0.204361	0.525527	0.669701	-2.29081	-0.928163		236000000	1.59074	0.204361	0.525527	0.669701	-2.29081	-0.928163		236000000	1.13485	0.98113	0.865211	0.182502	-0.0274838	-0.208876		236000000	1.22746	1.27029	0.721751	0.295674	0.345152	-0.470427
236500000	1.27685	0.222263	0.807704	0.352588	-2.16966	-0.308101		236500000	1.27685	0.222263	0.807704	0.352588	-2.16966	-0.308101		236500000	1.06465	0.805586	1.03191	0.0903846	-0.311889	0.0453185		236500000	1.24882	0.62666	0.882362	0.320567	-0.674245	-0.180557
237000000	1.36013	0.183531	0.558339	0.443743	-2.4459	-0.840787		237000000	1.36013	0.183531	0.558339	0.443743	-2.4459	-0.840787		237000000	1.17614	0.811138	0.936461	0.234061	-0.301981	-0.0947092		237000000	1.1374	1.2063	0.790435	0.185746	0.27059	-0.339281
237500000	1.30898	0.212722	0.68362	0.388439	-2.23296	-0.548733		237500000	1.30898	0.212722	0.68362	0.388439	-2.23296	-0.548733		237500000	1.14962	1.39137	0.796628	0.201163	0.476508	-0.328022		237500000	1.12477	0.82953	0.97874	0.169627	-0.269634	-0.0310024
238000000	1.34724	0.19078	0.567666	0.430007	-2.39002	-0.816886		238000000	1.34724	0.19078	0.567666	0.430007	-2.39002	-0.816886		238000000	1.16773	0.95978	0.88092	0.223713	-0.0592243	-0.182917		238000000	1.14645	0.886726	0.915231	0.197168	-0.17344	-0.127792
238500000	1.29833	0.175015	0.629676	0.376654	-2.51445	-0.667318		238500000	1.29833	0.175015	0.629676	0.376654	-2.51445	-0.667318		238500000	1.17427	0.643985	1.01979	0.231759	-0.634901	0.0282679		238500000	1.24056	0.962419	0.866082	0.310987	-0.055263	-0.207424
239000000	1.28269	0.195485	0.644801	0.359171	-2.35487	-0.633074		239000000	1.28269	0.195485	0.644801	0.359171	-2.35487	-0.633074		239000000	1.04763	0.869386	1.03769	0.0671265	-0.201931	0.0533797		239000000	1.57673	1.01303	0.568202	0.656937	0.0186755	-0.815524
239500000	1.36786	0.193672	0.518402	0.451921	-2.36831	-0.947857		239500000	1.36786	0.193672	0.518402	0.451921	-2.36831	-0.947857		239500000	1.18246	0.958572	0.950056	0.241791	-0.0610413	-0.0739155		239500000	1.09763	1.30779	0.928638	0.134398	0.38713	-0.106812
240000000	1.28131	0.148867	0.619389	0.357625	-2.7479	-0.691082		240000000	1.28131	0.148867	0.619389	0.357625	-2.7479	-0.691082		240000000	1.59442	0.168095	0.842172	0.673034	-2.57265	-0.247813		240000000	0.886023	0.668265	1.08805	-0.174584	-0.581508	0.12175
240500000	1.29677	0.164196	0.641899	0.374919	-2.60651	-0.639582		240500000	1.29677	0.164196	0.641899	0.374919	-2.60651	-0.639582		240500000	2.08857	0.66585	0.807511	1.06251	-0.586731	-0.308446		240500000	1.04197	0.210916	1.00708	0.0593165	-2.24526	0.0101826
241000000	1.51563	0.175765	0.427727	0.599917	-2.50828	-1.22524		241000000	1.51563	0.175765	0.427727	0.599917	-2.50828	-1.22524		241000000	1.77426	0.874133	0.806766	0.827218	-0.194075	-0.309778		241000000	0.805131	1.64414	0.967526	-0.312705	0.717331	-0.0476277
241500000	1.13013	0.228459	0.863505	0.176494	-2.12999	-0.211724		241500000	1.13013	0.228459	0.863505	0.176494	-2.12999	-0.211724		241500000	1.6474	1.42387	0.775392	0.720191	0.50982	-0.367002		241500000	1.48363	1.27605	0.923028	0.569131	0.351681	-0.115554
242000000	0.939455	0.202139	1.20865	-0.090104	-2.30658	0.273398		242000000	0.939455	0.202139	1.20865	-0.090104	-2.30658	0.273398		242000000	1.06186	1.35184	0.816636	0.0865909	0.434923	-0.292235		242000000	0.990454	1.20816	0.943605	-0.0138381	0.272816	-0.083745
242500000	1.03696	0.202734	0.99365	0.0523658	-2.30234	-0.00919032		242500000	1.03696	0.202734	0.99365	0.0523658	-2.30234	-0.00919032		242500000	0.97171	1.20031	0.727389	-0.0414023	0.263406	-0.459201		242500000	1.15405	1.07989	0.369485	0.206706	0.11088	-1.43641
243000000	0.956341	0.16879	1.15813	-0.064403	-2.5667	0.211803		243000000	0.956341	0.16879	1.15813	-0.064403	-2.5667	0.211803		243000000	0.638958	1.74366	0.726331	-0.646207	0.802122	-0.461301		243000000	0.868785	1.65405	0.631545	-0.202929	0.725999	-0.663043
243500000	0.725484	0.122192	2.0219	-0.462984	-3.03278	1.01571		243500000	0.725484	0.122192	2.0219	-0.462984	-3.03278	1.01571		243500000	1.15414	1.43537	0.640173	0.206817	0.521418	-0.643466		243500000	0.807694	1.7576	0.829145	-0.308119	0.813608	-0.270304
244000000	0.520215	0.0914	2.48505	-0.94282	-3.45166	1.31328		244000000	0.520215	0.0914	2.48505	-0.94282	-3.45166	1.31328		244000000	1.21057	1.13642	0.577832	0.275682	0.184499	-0.791278		244000000	1.04834	1.10282	0.918007	0.0680998	0.141191	-0.123423
244500000	0.848736	0.155824	1.45607	-0.236612	-2.68201	0.542083		244500000	0.848736	0.155824	1.45607	-0.236612	-2.68201	0.542083		244500000	0.476425	1.44039	1.32272	-1.06968	0.526455	0.403502		244500000	1.12707	1.61199	0.846512	0.17258	0.688838	-0.240398
245000000	1.01212	0.186967	1.06925	0.0173789	-2.41914	0.0965938		245000000	1.01212	0.186967	1.06925	0.0173789	-2.41914	0.0965938		245000000	1.0648	1.57554	0.857786	0.0905879	0.655851	-0.22131		245000000	1.21664	1.6188	0.8138	0.282898	0.694921	-0.297254
245500000	1.11491	0.117817	0.943994	0.156932	-3.08538	-0.0831504		245500000	1.11491	0.117817	0.943994	0.156932	-3.08538	-0.0831504		245500000	1.42366	1.54813	0.786684	0.509609	0.630528	-0.346144		245500000	1.07461	1.41256	0.91177	0.103815	0.498315	-0.133258
246000000	1.52457	0.173562	0.56221	0.608403	-2.52648	-0.830819		246000000	1.52457	0.173562	0.56221	0.608403	-2.52648	-0.830819		246000000	0.154189	0.154189	1	-2.69723	-2.69723	0		246000000	0.154691	0.154691	1	-2.69254	-2.69254	0
246500000	1.18646	0.280037	1.04679	0.246665	-1.83631	0.0659693		246500000	1.18646	0.280037	1.04679	0.246665	-1.83631	0.0659693		246500000	0.336989	0.336989	1	-1.56923	-1.56923	0		246500000	0.284639	0.284639	1	-1.81279	-1.81279	0
247000000	0.162774	0.162774	1	-2.61906	-2.61906	0		247000000	0.162774	0.162774	1	-2.61906	-2.61906	0		247000000	0.264149	0.264149	1	-1.92058	-1.92058	0		247000000	0.302516	0.302516	1	-1.72492	-1.72492	0
247500000	0.056508	0.056508	1	-4.1454	-4.1454	0		247500000	0.056508	0.056508	1	-4.1454	-4.1454	0		247500000	0.18058	0.18058	1	-2.46929	-2.46929	0		247500000	1	1	1	0	0	0
248000000	1	1	1	0	0	0		248000000	1	1	1	0	0	0		248000000	1	1	1	0	0	0		248000000	1	1	1	0	0	0
248500000	1	1	1	0	0	0		248500000	1	1	1	0	0	0		248500000	1	1	1	0	0	0		248500000	1	1	1	0	0	0

## Sheet: Figure 2C
	Differentially Expressed Genes									Differentially Expressed Genes By Fraction
		All A	All B	AtoB	BtoA	AtoBtoA	BtoAtoB			All A	All B	AtoB	BtoA	AtoBtoA	BtoAtoB
Day 0	2701	1874	380	221	132	65	29		Day 0	0.693817	0.140689	0.0818215	0.0488708	0.0240652	0.0107368
Day 2	1716	1175	287	126	70	37	21		Day 2	0.684732	0.167249	0.0734266	0.0407925	0.0215618	0.0122378
Day 5	1753	1078	325	138	128	32	52		Day 5	0.614946	0.185396	0.0787222	0.0730177	0.0182544	0.0296634
Day 14	3436	2370	456	194	296	89	31		Day 14	0.689756	0.132712	0.056461	0.0861467	0.0259022	0.00902212
	Gene Density									Differentially Expressed Genes (Obs/Gene Densty)
		All A	All B	AtoB	BtoA	AtoBtoA	BtoAtoB		Obs/Exp	All A	All B	AtoB	BtoA	AtoBtoA	BtoAtoB
	Total Genes	11596	2978	1460	983	399	256		Day 0	0.0804654	-0.260373	-0.0139503	-0.186754	0.0920227	-0.432119
	Fraction	0.656179	0.168515	0.0826166	0.0556247	0.0225781	0.0144862		Day 2	0.0614493	-0.0108772	-0.170129	-0.447421	-0.0664477	-0.243339
									Day 5	-0.0936307	0.137735	-0.0696608	0.39252	-0.306678	1.03401
									Day 14	0.0719951	-0.344575	-0.549176	0.631069	0.198152	-0.68314

## Sheet: Figure 2D
	FPKM Differentially Expressed Genes
Gene Name	ESC Rep1	ESC Rep2	MES Rep1	MES Rep2	CP Rep1	CP Rep2	CM Rep1	CM Rep2	FETAL Rep1	FETAL Rep2	ESC Avg	MES Avg	CP Avg	CM Avg	FETAL Avg
ENSG00000000003	62.054	73.6326	79.6225	86.0844	118.741	101.586	88.7389	83.6198	29.7091	23.0765	67.8433	82.8534	110.163	86.1793	26.3928
ENSG00000000419	43.2995	54.3376	43.0357	43.4881	30.9739	30.4298	31.966	32.5374	22.1828	18.254	48.8186	43.2619	30.7019	32.2517	20.2184
ENSG00000000460	17.3848	20.2826	11.949	9.39917	11.3422	11.9478	3.49415	2.04552	7.146	8.97496	18.8337	10.6741	11.645	2.76983	8.06048
ENSG00000001084	14.4051	16.1142	21.3471	23.3428	11.503	13.9217	14.2026	13.4788	7.52034	9.88336	15.2596	22.345	12.7124	13.8407	8.70185
ENSG00000001461	4.13378	5.17199	2.41212	2.06694	5.73429	4.96918	15.0217	14.6461	10.6249	7.3339	4.65289	2.23953	5.35173	14.8339	8.97941
ENSG00000001497	32.7596	35.0367	28.7726	25.1648	22.2018	23.3951	17.9858	16.9713	10.7629	11.5812	33.8982	26.9687	22.7985	17.4786	11.172
ENSG00000001561	2.53337	1.9302	2.22167	2.07455	3.26286	3.79688	5.76302	6.69904	5.6079	3.89442	2.23179	2.14811	3.52987	6.23103	4.75116
ENSG00000001617	40.0419	22.0923	95.5997	118.766	21.5229	20.6317	3.2699	5.02065	4.18813	13.1851	31.0671	107.183	21.0773	4.14528	8.68663
ENSG00000001630	99.4375	110.036	75.2685	75.183	47.733	39.3685	49.3647	87.8829	23.393	23.385	104.737	75.2258	43.5507	68.6238	23.389
ENSG00000002330	16.4011	17.6788	24.5536	28.3947	20.9088	14.5768	54.61	54.3043	43.7218	35.4503	17.04	26.4741	17.7428	54.4571	39.586
ENSG00000002549	30.2625	34.8835	28.7515	30.1419	20.3875	19.8993	48.7481	50.4794	26.7176	18.6492	32.573	29.4467	20.1434	49.6137	22.6834
ENSG00000002586	19.9566	18.6592	63.7558	67.0771	165.404	158.61	225.226	162.864	104.939	111.134	19.3079	65.4164	162.007	194.045	108.037
ENSG00000002834	51.7991	65.0547	58.4327	65.1151	36.6855	33.5985	23.0038	16.5246	35.4248	61.7565	58.4269	61.7739	35.142	19.7642	48.5906
ENSG00000003096	5.77308	6.90378	3.48619	2.40239	5.9301	6.40993	13.0338	12.247	72.0513	39.4469	6.33843	2.94429	6.17002	12.6404	55.7491
ENSG00000003147	11.9324	14.3922	7.14136	6.74716	13.3078	13.3455	10.7134	13.705	27.8566	25.0469	13.1623	6.94426	13.3266	12.2092	26.4517
ENSG00000003249	15.5803	22.4691	10.1742	6.64091	4.16436	4.47982	3.16212	3.54094	3.41671	2.94864	19.0247	8.40755	4.32209	3.35153	3.18267
ENSG00000003393	17.5703	15.9659	19.2955	20.8259	17.3755	16.2302	29.4475	23.4477	21.8427	17.0589	16.7681	20.0607	16.8029	26.4476	19.4508
ENSG00000003402	3.92764	4.16778	31.307	38.469	29.8099	33.7665	18.9601	24.5201	68.7883	60.71	4.04771	34.888	31.7882	21.7401	64.7491
ENSG00000003436	1.83168	2.91865	4.44985	6.13873	24.7073	20.5762	12.6043	3.3133	81.0479	73.151	2.37517	5.29429	22.6417	7.95882	77.0995
ENSG00000003756	39.8951	38.7127	66.2798	66.4815	67.7631	74.2212	61.9475	71.3493	111.313	128.419	39.3039	66.3806	70.9921	66.6484	119.866
ENSG00000003989	15.9412	14.2954	9.30793	11.3636	146.363	146.6	27.3015	14.9355	8.38108	8.41659	15.1183	10.3358	146.482	21.1185	8.39883
ENSG00000004142	38.0633	43.5908	37.9299	35.8951	36.6357	31.466	51.8497	54.5102	42.9886	31.8722	40.827	36.9125	34.0509	53.18	37.4304
ENSG00000004399	12.6606	12.7835	21.9169	19.2365	14.6602	19.0176	4.12535	4.37542	62.9333	64.6681	12.722	20.5767	16.8389	4.25039	63.8007
ENSG00000004455	79.1474	69.0536	68.4484	73.3058	39.3199	39.3179	64.4672	86.8476	76.2364	61.1547	74.1005	70.8771	39.3189	75.6574	68.6956
ENSG00000004478	99.8779	131.995	54.5054	44.643	41.1982	41.9062	45.0775	61.0938	29.7298	24.0215	115.936	49.5742	41.5522	53.0856	26.8757
ENSG00000004487	170.887	185.895	129.042	111.827	120.826	118.624	69.7706	75.8139	56.4543	47.3977	178.391	120.435	119.725	72.7923	51.926
ENSG00000004700	30.2371	34.6462	24.6472	21.369	24.1134	23.2788	11.4771	11.666	17.3906	18.6342	32.4416	23.0081	23.6961	11.5716	18.0124
ENSG00000004766	4.95059	5.35322	6.16898	5.4304	7.3506	7.55215	12.6305	13.6505	16.0154	16.3442	5.1519	5.79969	7.45138	13.1405	16.1798
ENSG00000004779	155.459	173.356	129.153	118.688	113.96	99.3808	224.609	211.715	208.839	114.095	164.408	123.92	106.67	218.162	161.467
ENSG00000004864	53.3124	58.3846	69.3674	67.9171	35.1528	34.2101	35.2253	31.0757	18.6932	14.0941	55.8485	68.6423	34.6814	33.1505	16.3936
ENSG00000004866	8.45546	8.44882	5.04222	3.6304	6.41916	6.9051	24.7669	21.6528	32.9855	31.6135	8.45214	4.33631	6.66213	23.2099	32.2995
ENSG00000004948	3.51649	3.31507	100.191	52.4733	1.0665	0.905854	0.0139672	0.0302904	0	0.0294193	3.41578	76.3321	0.986179	0.0221288	0.0147097
ENSG00000004961	14.5701	18.4883	10.8773	9.15081	11.6712	11.7359	25.8432	26.8834	15.7456	12.2543	16.5292	10.0141	11.7035	26.3633	13.9999
ENSG00000004975	26.2203	27.2217	45.106	53.3889	46.5952	41.5369	31.6084	32.3885	32.793	33.5554	26.721	49.2474	44.066	31.9985	33.1742
ENSG00000005022	338.435	296.742	264.671	268.99	164.821	153.695	335.093	368.714	261.887	189.564	317.588	266.83	159.258	351.903	225.725
ENSG00000005059	8.6255	10.6243	18.9492	30.4224	7.05406	3.58653	1.77055	3.29037	3.00238	2.69461	9.62493	24.6858	5.3203	2.53046	2.8485
ENSG00000005156	40.6823	43.6463	38.6157	35.9293	40.3895	38.5579	18.5136	17.8665	19.0444	22.7968	42.1643	37.2725	39.4737	18.19	20.9206
ENSG00000005194	36.5773	44.8077	29.8423	29.086	30.9007	28.9926	60.4715	68.1919	32.8605	26.314	40.6925	29.4641	29.9466	64.3317	29.5872
ENSG00000005238	3.17047	3.71571	5.72445	6.88431	10.4741	8.14162	16.7027	17.3939	7.97937	7.79643	3.44309	6.30438	9.30785	17.0483	7.8879
ENSG00000005243	0.129229	0	0.298561	0	0.479285	0.409864	6.45965	9.92997	14.7449	19.7453	0.0646145	0.14928	0.444575	8.19481	17.2451
ENSG00000005249	11.1854	12.311	4.81839	3.41566	3.84843	4.46621	26.3103	25.7539	27.7027	17.9812	11.7482	4.11702	4.15732	26.0321	22.8419
ENSG00000005302	8.47952	8.68012	11.1377	10.8066	11.0688	11.814	15.5497	17.0238	12.1349	12.1864	8.57982	10.9721	11.4414	16.2868	12.1607
ENSG00000005379	3.38329	2.77862	7.63971	11.8038	15.8968	16.8634	13.2516	16.8141	17.0713	15.003	3.08095	9.72174	16.3801	15.0328	16.0372
ENSG00000005448	50.1268	26.3414	88.4998	113.411	46.1554	43.4402	19.7591	27.3088	11.891	7.96741	38.2341	100.955	44.7978	23.534	9.92919
ENSG00000005486	15.282	15.0681	22.5597	21.2577	26.6818	21.7509	45.5882	49.4707	17.8723	15.6597	15.1751	21.9087	24.2163	47.5295	16.766
ENSG00000005513	5.25682	6.28398	1.44657	1.95848	2.78584	2.68676	0.921707	2.06903	2.74282	5.48387	5.7704	1.70253	2.7363	1.49537	4.11335
ENSG00000005700	17.8027	19.2431	20.389	21.8794	15.0976	16.7235	24.8522	28.5823	26.7339	23.252	18.5229	21.1342	15.9106	26.7173	24.993
ENSG00000005801	45.0209	46.9021	26.0226	25.4286	23.7446	27.374	16.6282	16.8562	12.5251	16.6723	45.9615	25.7256	25.5593	16.7422	14.5987
ENSG00000005812	4.40418	6.53701	7.03758	10.5231	10.7295	12.1274	18.7758	17.4307	23.7235	21.6365	5.47059	8.78032	11.4285	18.1032	22.68
ENSG00000005882	4.91835	6.09386	9.75616	10.7375	16.661	13.486	42.8293	41.7387	52.3163	41.3768	5.5061	10.2468	15.0735	42.284	46.8466
ENSG00000005884	12.6166	12.0248	7.03653	4.87882	6.13651	4.01731	13.6581	18.5464	21.6173	26.1186	12.3207	5.95768	5.07691	16.1023	23.8679
ENSG00000005889	20.0222	19.5111	18.5132	21.0519	27.0159	26.4946	38.8925	34.5276	30.8995	30.2421	19.7667	19.7826	26.7552	36.7101	30.5708
ENSG00000005893	37.7303	34.1116	38.8038	40.102	27.691	26.5766	48.7798	47.7172	33.4503	35.0397	35.9209	39.4529	27.1338	48.2485	34.245
ENSG00000005961	7.79502	4.63664	4.94205	7.61367	5.0702	5.79111	0.48714	0.847596	1.82805	1.71824	6.21583	6.27786	5.43066	0.667368	1.77315
ENSG00000006007	29.3645	38.591	15.703	14.0779	28.865	25.5285	60.342	66.0713	42.0211	24.1759	33.9777	14.8904	27.1967	63.2066	33.0985
ENSG00000006016	9.47458	5.90443	148.319	149.768	9.72159	7.84453	1.61031	0.519524	0.0232597	2.52535	7.68951	149.044	8.78306	1.06492	1.2743
ENSG00000006042	35.15	49.384	63.8161	61.2321	130.621	116.106	103.634	99.0154	48.4259	45.4106	42.267	62.5241	123.363	101.324	46.9182
ENSG00000006118	26.9588	31.5251	33.8731	38.8568	58.7789	60.222	58.8441	69.93	18.8157	32.9902	29.2419	36.365	59.5005	64.387	25.9029
ENSG00000006194	25.2193	28.1029	25.3063	30.6756	23.5922	23.9696	11.3401	12.0652	15.0902	14.4318	26.6611	27.991	23.7809	11.7026	14.761
ENSG00000006282	11.5481	9.95226	23.3844	29.164	24.8169	23.0134	31.1199	35.6312	35.2247	30.3001	10.7502	26.2742	23.9152	33.3756	32.7624
ENSG00000006327	69.6706	80.2046	41.5495	31.3753	10.8902	9.6909	59.4598	87.5025	50.4195	46.6016	74.9376	36.4624	10.2905	73.4811	48.5105
ENSG00000006432	14.6537	8.79591	10.4666	10.1313	4.15044	5.25619	3.1911	3.25576	1.1306	1.67162	11.7248	10.2989	4.70332	3.22343	1.40111
ENSG00000006451	35.053	29.1748	24.7057	24.8212	18.5519	21.4723	16.9162	15.7499	18.6375	21.0237	32.1139	24.7634	20.0121	16.3331	19.8306
ENSG00000006453	16.1669	14.1378	12.763	15.2479	15.4556	13.9306	4.66858	5.06686	0.93942	1.39598	15.1524	14.0055	14.6931	4.86772	1.1677
ENSG00000006459	18.8613	7.18061	18.1613	15.4024	15.1442	17.8677	6.45236	5.18042	5.95348	4.6794	13.021	16.7819	16.5059	5.81639	5.31644
ENSG00000006468	36.8594	36.8999	20.5399	17.9128	16.8464	16.4809	27.5211	33.6015	79.2084	50.539	36.8797	19.2264	16.6636	30.5613	64.8737
ENSG00000006576	13.8738	12.3316	10.6381	12.9233	12.8943	13.2599	33.4744	25.9485	23.9944	19.6394	13.1027	11.7807	13.0771	29.7114	21.8169
ENSG00000006606	10.3107	8.79921	2.74054	3.59837	0.0632271	0	0	0.0910134	0.468667	0.171354	9.55496	3.16946	0.0316136	0.0455067	0.320011
ENSG00000006625	89.5415	105.112	46.2169	43.5167	56.9039	53.8549	37.9481	44.0552	30.6794	24.5159	97.3267	44.8668	55.3794	41.0017	27.5976
ENSG00000006634	31.4931	45.1231	33.1171	29.9097	38.0418	39.78	8.7973	10.8566	11.9137	11.4342	38.3081	31.5134	38.9109	9.82693	11.6739
ENSG00000006652	26.9981	31.816	16.9859	15.3766	25.7311	26.7632	18.6371	22.8106	11.8225	20.9947	29.4071	16.1812	26.2471	20.7239	16.4086
ENSG00000006695	11.905	12.3368	12.1389	12.379	9.69847	9.18866	19.699	20.8854	16.1634	12.6496	12.1209	12.259	9.44357	20.2922	14.4065
ENSG00000006712	9.13177	12.8151	11.7041	13.128	12.6729	10.3393	26.6138	23.8689	20.3471	15.8918	10.9735	12.4161	11.5061	25.2413	18.1195
ENSG00000006740	7.45437	7.99009	6.64618	8.14346	11.6317	8.75257	5.33815	6.77255	4.17388	5.44837	7.72223	7.39482	10.1921	6.05535	4.81113
ENSG00000006744	37.911	45.0051	25.8218	23.6929	27.6894	27.1481	43.4343	44.3311	25.9948	27.2258	41.4581	24.7574	27.4187	43.8827	26.6103
ENSG00000006756	1.44982	2.27988	10.0579	10.278	11.6711	10.7012	16.8643	17.7055	17.6007	17.1892	1.86485	10.168	11.1861	17.2849	17.3949
ENSG00000006831	18.5246	18.4455	14.753	16.267	19.3078	20.3839	21.494	24.8779	25.7795	20.4718	18.4851	15.51	19.8458	23.1859	23.1257
ENSG00000007047	15.208	10.4195	22.4301	31.4029	19.4248	20.6659	20.1522	22.0473	17.3454	16.2692	12.8137	26.9165	20.0453	21.0998	16.8073
ENSG00000007062	25.5545	32.3428	7.3002	3.94137	16.3791	20.4577	7.75639	0.975091	3.00375	6.31225	28.9486	5.62078	18.4184	4.36574	4.658
ENSG00000007202	45.5031	47.2154	26.9466	23.5211	36.6813	41.5936	46.1158	43.0531	39.5786	40.9528	46.3593	25.2338	39.1374	44.5845	40.2657
ENSG00000007237	2.56446	1.89284	6.31586	6.89339	5.07432	4.42312	7.85619	9.13855	19.1838	17.6237	2.22865	6.60463	4.74872	8.49737	18.4037
ENSG00000007264	7.96055	8.53534	3.8817	3.54654	1.54674	2.29732	0.312779	0.737181	0.292693	0.453203	8.24795	3.71412	1.92203	0.52498	0.372948
ENSG00000007384	31.1853	23.5153	40.6055	26.6437	13.1155	14.5252	8.9967	10.8574	12.8585	20.659	27.3503	33.6246	13.8203	9.92705	16.7587
ENSG00000007392	42.712	41.8223	27.8499	25.9954	34.9551	42.4239	13.6716	16.7898	29.4971	40.5098	42.2672	26.9227	38.6895	15.2307	35.0034
ENSG00000007516	1.72615	1.69255	3.95119	8.63255	3.18531	3.07743	2.96719	2.9568	1.27378	1.02062	1.70935	6.29187	3.13137	2.96199	1.1472
ENSG00000007541	12.6966	16.179	20.6599	24.183	29.043	28.1111	27.1059	25.6409	22.0409	21.3079	14.4378	22.4215	28.577	26.3734	21.6744
ENSG00000007866	8.97645	7.69626	11.329	10.3759	16.0283	14.5033	33.1279	46.9532	29.7951	25.459	8.33636	10.8524	15.2658	40.0406	27.627
ENSG00000007923	30.5517	30.0899	23.6054	20.9195	15.4782	15.784	25.8569	26.8347	20.4002	18.4252	30.3208	22.2624	15.6311	26.3458	19.4127
ENSG00000007944	15.8593	14.1109	3.48299	3.92051	5.56353	5.0679	19.6577	11.308	17.1279	14.6741	14.9851	3.70175	5.31571	15.4829	15.901
ENSG00000008018	233.144	280.53	196.598	190.595	179.43	155.915	167.903	158.989	111.415	97.4749	256.837	193.597	167.672	163.446	104.445
ENSG00000008083	63.1505	57.5348	22.8884	25.4598	22.519	19.5944	10.1747	9.52559	6.8743	7.61629	60.3427	24.1741	21.0567	9.85017	7.24529
ENSG00000008130	26.527	27.8776	16.4744	16.8632	21.9139	21.8302	15.5732	18.7049	17.3868	20.7311	27.2023	16.6688	21.8721	17.1391	19.059
ENSG00000008256	6.37574	5.97465	5.14423	5.07321	5.75029	5.58019	9.91348	11.1525	22.1687	21.5319	6.1752	5.10872	5.66524	10.533	21.8503
ENSG00000008277	6.2924	6.89466	6.08648	4.09852	8.62938	12.0575	2.78613	2.60503	3.02731	5.5527	6.59353	5.0925	10.3434	2.69558	4.29
ENSG00000008282	44.4675	35.528	50.8818	52.5355	31.4889	32.6362	35.5488	35.2761	28.3911	31.1573	39.9977	51.7087	32.0626	35.4125	29.7742
ENSG00000008283	9.40481	11.6871	7.54152	9.02494	6.34828	5.17067	3.07752	2.90261	4.3651	5.50926	10.5459	8.28323	5.75948	2.99007	4.93718
ENSG00000008300	9.8216	7.13262	7.49127	6.22762	4.69409	5.66973	2.19862	2.37396	0.569081	1.23482	8.47711	6.85945	5.18191	2.28629	0.901951
ENSG00000008311	125.098	131.011	32.4282	32.6585	31.1241	29.577	18.8004	20.8497	26.4627	20.7527	128.054	32.5433	30.3506	19.825	23.6077
ENSG00000008323	8.93972	10.7293	4.18085	3.60001	3.01229	3.10837	0.776338	0.10227	0.130786	0.158911	9.8345	3.89043	3.06033	0.439304	0.144848
ENSG00000008324	38.8647	51.7924	27.8398	30.3529	22.001	19.9098	10.2586	14.1591	7.05596	6.86834	45.3285	29.0964	20.9554	12.2088	6.96215
ENSG00000008394	239.569	238.812	118.476	104.777	73.3071	85.6412	77.6163	127.868	5.47486	14.1987	239.19	111.627	79.4741	102.742	9.83676
ENSG00000008405	21.5256	23.4019	11.7717	8.97971	16.948	19.5836	19.5762	18.9801	18.0276	21.772	22.4638	10.3757	18.2658	19.2782	19.8998
ENSG00000008513	2.8382	2.50058	2.30182	2.38617	16.6606	11.8431	23.336	20.6317	29.0423	18.7964	2.66939	2.344	14.2518	21.9839	23.9193
ENSG00000008516	12.2276	12.2131	10.754	10.2032	0.547129	0.382909	0	0	1.15438	0.720463	12.2203	10.4786	0.465019	0	0.937422
ENSG00000008853	2.43603	2.67045	3.8537	3.26954	5.41793	4.17543	22.857	22.3497	19.8502	15.1552	2.55324	3.56162	4.79668	22.6034	17.5027
ENSG00000008869	8.60466	6.67408	12.1145	14.2635	10.0401	9.63716	11.5195	10.4158	15.5876	14.2495	7.63937	13.189	9.83862	10.9676	14.9186
ENSG00000008988	1821.33	1726.79	1859.5	1828.13	1743.81	1648.76	809.718	850.647	1167.86	869.167	1774.06	1843.82	1696.28	830.183	1018.52
ENSG00000009413	3.62642	2.65356	3.20104	3.10383	8.13129	13.6022	9.12438	8.36733	17.9914	16.0741	3.13999	3.15244	10.8667	8.74586	17.0327
ENSG00000009830	12.7791	13.677	8.82509	9.97856	9.36454	7.61456	18.5561	19.2534	10.8549	15.1301	13.2281	9.40182	8.48955	18.9048	12.9925
ENSG00000009950	1.59554	1.85558	6.36051	8.41337	1.83428	1.99313	0.280624	0.209601	0.0906711	0.112257	1.72556	7.38694	1.9137	0.245113	0.101464
ENSG00000010165	20.7209	21.651	14.238	14.2669	11.0926	11.232	10.5779	12.4586	9.24228	8.48739	21.186	14.2525	11.1623	11.5182	8.86484
ENSG00000010219	7.10553	6.65235	6.99998	7.18288	11.2842	13.4731	27.4191	32.5478	25.5212	17.7713	6.87894	7.09143	12.3786	29.9834	21.6463
ENSG00000010244	121.057	141.63	116.728	120.515	124.82	130.744	72.7902	63.8791	93.9934	106.047	131.343	118.622	127.782	68.3347	100.02
ENSG00000010256	98.6901	122.284	102.937	118.864	78.7325	75.1158	237.008	271.331	176.829	120.239	110.487	110.9	76.9241	254.17	148.534
ENSG00000010270	31.9497	38.4936	36.7759	39.015	40.5802	33.9972	64.3008	73.8531	37.9628	28.687	35.2217	37.8954	37.2887	69.0769	33.3249
ENSG00000010278	235.916	167.088	98.847	57.1232	7.04437	6.98541	6.1698	2.95816	18.6844	24.793	201.502	77.9851	7.01489	4.56398	21.7387
ENSG00000010282	0.287038	0.0347303	0	0	0	0	10.5723	10.3919	19.1645	11.1903	0.160884	0	0	10.4821	15.1774
ENSG00000010292	72.0648	66.4091	58.7038	56.4994	61.5259	58.6191	18.6419	15.2577	40.1852	32.973	69.237	57.6016	60.0725	16.9498	36.5791
ENSG00000010319	0.990253	2.15621	5.23955	16.035	24.6979	14.3104	0.782244	0.951146	4.418	3.32248	1.57323	10.6373	19.5041	0.866695	3.87024
ENSG00000010322	24.3376	23.899	36.791	40.3799	47.3582	49.7546	46.6509	48.45	42.6776	51.4398	24.1183	38.5855	48.5564	47.5505	47.0587
ENSG00000010404	9.93645	7.39209	14.1999	15.8765	16.3081	19.2054	15.4276	17.5203	17.1904	15.0176	8.66427	15.0382	17.7568	16.474	16.104
ENSG00000010803	5.50627	5.07216	7.19273	6.63585	27.4363	29.7521	35.5745	33.551	32.9437	32.7703	5.28921	6.91429	28.5942	34.5627	32.857
ENSG00000010818	6.04814	3.15682	3.4894	1.10043	2.41611	4.82303	6.62977	7.94278	9.67694	7.63859	4.60248	2.29491	3.61957	7.28627	8.65776
ENSG00000011007	20.7996	25.9661	18.9284	16.7873	14.9718	14.9666	23.621	24.7887	19.4371	15.145	23.3829	17.8579	14.9692	24.2048	17.291
ENSG00000011009	63.8087	84.1907	42.5258	33.4336	46.6728	45.3925	44.4006	44.0897	20.2203	26.0713	73.9997	37.9797	46.0326	44.2451	23.1458
ENSG00000011028	7.78064	6.99844	58.8089	85.5426	95.4309	76.3763	32.3066	29.9565	25.9077	56.9277	7.38954	72.1757	85.9036	31.1315	41.4177
ENSG00000011105	13.4065	15.693	19.7323	15.9399	17.1921	13.2153	98.7485	106.856	126.14	69.8443	14.5497	17.8361	15.2037	102.802	97.9921
ENSG00000011114	8.67794	8.96399	8.02067	7.66627	14.2849	16.8611	11.1974	11.6187	15.3543	15.4848	8.82096	7.84347	15.573	11.408	15.4196
ENSG00000011201	80.291	93.3745	54.956	45.8261	15.7865	16.1699	14.1924	11.6235	8.26724	23.2326	86.8328	50.391	15.9782	12.9079	15.7499
ENSG00000011260	52.0886	56.4342	54.3542	60.4043	34.8374	36.9387	9.21536	7.97857	10.001	11.1817	54.2614	57.3792	35.888	8.59696	10.5913
ENSG00000011275	13.5067	13.2856	15.0016	14.5065	14.8093	15.6781	21.136	22.2637	20.9306	19.6766	13.3962	14.754	15.2437	21.6998	20.3036
ENSG00000011304	215.454	237.906	178.586	174.854	157.542	147.661	46.2075	30.7576	53.1764	78.3776	226.68	176.72	152.602	38.4826	65.777
ENSG00000011376	20.6386	26.3916	16.2787	12.0356	13.2423	12.2158	26.1638	29.0983	16.9055	13.5715	23.5151	14.1571	12.7291	27.631	15.2385
ENSG00000011405	64.4256	55.8553	67.3618	61.5468	50.673	62.4097	29.6888	27.6823	30.2322	28.9687	60.1405	64.4543	56.5414	28.6856	29.6004
ENSG00000011422	6.26695	7.74217	3.79604	3.41516	5.14075	5.34164	1.01182	0.614945	4.62088	5.89853	7.00456	3.6056	5.2412	0.813383	5.2597
ENSG00000011426	44.6913	53.3488	57.2037	46.6574	51.788	50.2034	13.6525	13.5568	103.364	69.8285	49.0201	51.9305	50.9957	13.6047	86.596
ENSG00000011451	8.87238	8.94806	11.7338	11.0628	12.1216	10.9287	24.4086	23.0222	17.9117	18.1286	8.91022	11.3983	11.5251	23.7154	18.0201
ENSG00000011454	10.8173	9.03913	11.2797	10.4012	15.2814	17.5937	26.9355	24.6107	29.2033	32.8701	9.9282	10.8405	16.4375	25.7731	31.0367
ENSG00000011523	5.69028	6.81033	7.63559	8.50757	9.9858	10.3921	11.9511	14.6738	17.1154	14.3325	6.25031	8.07158	10.1889	13.3125	15.724
ENSG00000011638	33.7934	25.4945	25.2584	31.1621	17.6889	16.0844	19.2688	28.1117	72.0821	44.7683	29.6439	28.2102	16.8866	23.6902	58.4252
ENSG00000012048	14.7896	16.1307	14.954	12.0253	14.726	17.0922	3.43778	3.42299	9.04253	11.4786	15.4601	13.4896	15.9091	3.43039	10.2606
ENSG00000012061	21.7429	20.9374	40.2235	43.7719	44.4469	38.8371	48.3338	53.1579	63.4496	49.8857	21.3401	41.9977	41.642	50.7458	56.6677
ENSG00000012232	33.4629	32.6681	22.4731	19.7114	12.9526	14.4874	82.6243	132.073	30.5502	19.9831	33.0655	21.0922	13.72	107.349	25.2666
ENSG00000012660	114.997	97.8304	110.571	110.771	78.6164	74.4571	28.8167	38.0064	25.1871	33.272	106.414	110.671	76.5368	33.4115	29.2296
ENSG00000012822	6.3228	7.65186	12.4738	18.9591	23.9557	20.677	55.8947	51.9316	57.0694	47.4212	6.98733	15.7165	22.3164	53.9132	52.2453
ENSG00000013016	3.69761	4.82203	4.73449	5.1214	9.19495	9.44306	18.2102	20.6691	19.3488	12.5363	4.25982	4.92794	9.31901	19.4397	15.9426
ENSG00000013275	47.8033	66.3752	32.11	26.0914	31.1045	30.18	52.1305	60.5156	36.9018	31.4751	57.0893	29.1007	30.6422	56.323	34.1885
ENSG00000013288	1.65889	1.7222	3.79573	4.54718	7.01201	5.78805	5.36146	3.71351	4.9241	6.41472	1.69054	4.17146	6.40003	4.53748	5.66941
ENSG00000013297	7.34428	5.83647	12.1313	12.6738	1.78556	2.24311	0.523985	0.135838	4.21629	6.28748	6.59038	12.4026	2.01434	0.329912	5.25189
ENSG00000013306	114.508	118.222	89.3364	83.3428	71.2305	65.1163	75.1532	92.73	49.6231	51.4237	116.365	86.3396	68.1734	83.9416	50.5234
ENSG00000013364	3.11975	0.943576	2.61587	4.36707	2.72534	4.07945	9.71015	9.11452	4.56927	4.70357	2.03166	3.49147	3.4024	9.41233	4.63642
ENSG00000013441	17.2755	19.4673	23.4994	26.4635	39.0559	38.0646	30.2073	33.2557	54.9657	60.9765	18.3714	24.9815	38.5603	31.7315	57.9711
ENSG00000013503	5.22691	7.44964	4.40543	3.83508	5.33886	5.06791	9.94455	8.86636	7.42776	6.85979	6.33828	4.12026	5.20339	9.40545	7.14377
ENSG00000013561	14.5374	17.0169	18.4638	16.4626	15.3386	13.3722	66.3332	69.6536	36.8304	27.9675	15.7772	17.4632	14.3554	67.9934	32.3989
ENSG00000013573	36.2936	41.5095	23.273	24.0591	34.7034	41.6561	10.1543	9.81546	13.5995	23.9574	38.9016	23.666	38.1798	9.98486	18.7784
ENSG00000013583	10.1652	5.26981	5.04342	4.98105	9.89297	6.67564	26.0245	28.6877	22.8366	20.3975	7.71748	5.01223	8.2843	27.3561	21.6171
ENSG00000013810	46.1212	42.7551	25.3682	21.5227	28.3647	30.5355	5.9143	4.3177	22.78	24.8711	44.4381	23.4455	29.4501	5.116	23.8256
ENSG00000014123	10.0326	9.05243	18.3478	20.5534	15.8443	15.7213	17.9722	21.249	18.7619	15.9251	9.54252	19.4506	15.7828	19.6106	17.3435
ENSG00000014138	20.1373	22.0587	15.5999	12.2939	23.4853	23.5411	8.40867	9.91749	14.9969	14.7484	21.098	13.9469	23.5132	9.16308	14.8727
ENSG00000014216	66.4958	72.0013	54.0916	57.2427	34.8321	30.0236	60.2164	56.0325	44.8924	46.2318	69.2485	55.6671	32.4279	58.1245	45.5621
ENSG00000014257	0.825045	0.424438	1.07687	1.8821	6.70212	5.65725	1.53362	1.71061	1.86379	1.30967	0.624742	1.47949	6.17968	1.62211	1.58673
ENSG00000014641	165.088	179.957	118.142	112.995	122.622	108.877	627.046	781.076	645.701	411.88	172.523	115.569	115.75	704.061	528.79
ENSG00000015133	17.6296	16.9221	14.2761	13.0291	6.63574	7.47064	2.03213	0.618147	4.20274	7.37922	17.2759	13.6526	7.05319	1.32514	5.79098
ENSG00000015153	0.846298	1.61411	9.07447	7.44655	9.6447	9.71909	31.1299	33.8319	19.5132	18.2024	1.23021	8.26051	9.68189	32.4809	18.8578
ENSG00000015171	9.31186	9.66877	13.196	14.0311	15.1376	16.0708	30.6833	33.8921	34.5857	29.4425	9.49032	13.6135	15.6042	32.2877	32.0141
ENSG00000015475	11.4455	17.3117	4.03704	2.01036	8.55686	9.138	5.07648	8.64906	7.20251	8.42577	14.3786	3.0237	8.84743	6.86277	7.81414
ENSG00000015676	30.803	31.5983	32.4986	28.1601	34.3693	33.4179	51.3322	69.0665	31.8066	27.9237	31.2007	30.3293	33.8936	60.1994	29.8651
ENSG00000016082	0.0889347	0.363223	0.374893	0.615792	92.071	121.51	31.5176	6.05336	0.193944	2.08663	0.226079	0.495343	106.79	18.7855	1.14029
ENSG00000017483	23.2287	33.1831	7.06187	5.19377	1.74359	2.1714	0.236013	0.605566	1.66617	2.1269	28.2059	6.12782	1.9575	0.42079	1.89653
ENSG00000017797	28.7029	30.8327	27.6765	27.0965	24.8422	22.1026	17.5859	18.1515	18.5008	15.9663	29.7678	27.3865	23.4724	17.8687	17.2335
ENSG00000018189	17.2381	17.2111	14.0648	14.5965	27.7198	30.6426	16.8165	17.8162	19.6408	29.1771	17.2246	14.3307	29.1812	17.3164	24.4089
ENSG00000018408	11.6095	10.3468	10.0409	9.61927	9.37275	8.83773	17.7943	18.7839	55.1954	55.5927	10.9781	9.8301	9.10524	18.2891	55.3941
ENSG00000018625	19.8839	14.5533	14.5091	18.7723	8.87497	10.2058	9.64257	7.44862	9.31618	7.86433	17.2186	16.6407	9.54038	8.5456	8.59025
ENSG00000018699	13.9981	16.6222	12.8783	11.8601	9.70568	9.61793	7.54141	8.02093	12.04	11.4553	15.3101	12.3692	9.66181	7.78117	11.7476
ENSG00000019485	2.62487	3.13494	2.43898	1.77694	2.44698	2.84452	7.46012	7.14786	15.2942	15.97	2.8799	2.10796	2.64575	7.30399	15.6321
ENSG00000019505	7.73488	7.27647	2.49096	1.88282	1.49504	1.16603	1.75472	3.32553	2.19112	2.49129	7.50568	2.18689	1.33053	2.54013	2.34121
ENSG00000019549	0.26726	0.216748	6.52777	8.52877	12.333	11.2375	3.36347	0.834166	20.622	24.0684	0.242004	7.52827	11.7853	2.09882	22.3452
ENSG00000019582	21.8896	18.1198	12.3707	10.6106	22.2004	16.1005	6.1874	3.07518	12.8222	23.0237	20.0047	11.4906	19.1505	4.63129	17.9229
ENSG00000020129	9.78513	16.3172	8.73433	8.5584	6.52706	6.24627	24.7626	25.0926	15.0052	15.0218	13.0512	8.64637	6.38667	24.9276	15.0135
ENSG00000020181	0.382725	0.414849	0.679646	1.00792	7.35374	5.15572	16.6821	11.169	31.6469	45.0035	0.398787	0.843785	6.25473	13.9256	38.3252
ENSG00000020256	18.8036	18.5793	22.8176	21.3777	9.87273	10.1067	7.6532	8.46009	7.35083	7.55509	18.6915	22.0977	9.98971	8.05665	7.45296
ENSG00000020577	3.87896	3.77177	4.96094	3.71811	2.4337	2.51719	25.0372	22.4915	46.196	43.1875	3.82536	4.33953	2.47545	23.7643	44.6917
ENSG00000020922	22.9309	20.7229	20.5164	22.7626	19.9472	22.8583	7.60378	9.44505	12.513	13.6479	21.8269	21.6395	21.4027	8.52441	13.0805
ENSG00000021300	4.07553	4.63632	8.14971	14.9739	13.6188	12.2695	7.90547	5.30937	1.03852	1.50958	4.35592	11.5618	12.9442	6.60742	1.27405
ENSG00000021355	5.61971	5.21181	10.9682	12.0858	8.04442	6.28751	5.72978	6.82052	6.65531	6.64984	5.41576	11.527	7.16597	6.27515	6.65257
ENSG00000021645	0.503379	0.472293	1.41528	1.90166	8.15599	10.6944	0.299117	0.788705	0.718902	1.46134	0.487836	1.65847	9.42519	0.543911	1.09012
ENSG00000021762	3.97234	3.46272	7.39376	8.00923	12.2321	10.5534	8.76389	9.41757	10.093	17.018	3.71753	7.70149	11.3928	9.09073	13.5555
ENSG00000021776	34.8117	35.2628	29.8885	27.5265	22.171	24.0468	18.8467	15.0122	16.6563	17.25	35.0373	28.7075	23.1089	16.9295	16.9531
ENSG00000021826	19.95	16.0065	27.4292	29.5636	52.8081	45.2705	32.763	25.3321	4.36475	2.981	17.9783	28.4964	49.0393	29.0476	3.67287
ENSG00000022267	17.2126	19.6594	9.13627	9.43775	13.0662	13.9447	20.8728	30.5478	131.913	135.49	18.436	9.28701	13.5055	25.7103	133.702
ENSG00000022277	27.339	31.4757	39.5274	45.0535	34.2504	34.0571	45.8203	47.5648	39.1759	28.5928	29.4074	42.2904	34.1537	46.6925	33.8843
ENSG00000022556	62.2647	67.1991	33.3146	26.0964	19.2414	18.5215	16.8137	15.1199	2.53747	0.498941	64.7319	29.7055	18.8814	15.9668	1.51821
ENSG00000022840	60.2428	62.8968	39.5395	39.1326	42.4673	36.5178	80.895	80.189	71.0037	64.4812	61.5698	39.336	39.4926	80.542	67.7424
ENSG00000023171	6.45691	7.23445	2.09339	2.8326	4.89036	4.28866	2.46947	1.93298	5.7129	4.65457	6.84568	2.46299	4.58951	2.20123	5.18373
ENSG00000023191	25.4353	25.5391	21.9652	25.8697	19.7686	19.9983	58.5214	71.3951	63.8783	56.0056	25.4872	23.9174	19.8835	64.9582	59.9419
ENSG00000023228	52.0815	59.1755	32.5146	29.5242	40.8273	38.9165	102.088	111.277	93.2142	56.2487	55.6285	31.0194	39.8719	106.682	74.7315
ENSG00000023330	19.2866	23.1983	14.41	17.476	17.5771	16.4076	41.4711	46.7073	33.2175	23.2534	21.2425	15.943	16.9924	44.0892	28.2355
ENSG00000023516	6.52885	5.3605	5.21869	4.56137	7.38372	9.19989	13.1107	12.6811	13.9107	13.4586	5.94468	4.89003	8.29181	12.8959	13.6847
ENSG00000023572	5.424	8.8545	6.36834	5.48779	5.6201	4.88799	13.4975	11.383	8.43098	8.05451	7.13925	5.92807	5.25405	12.4402	8.24275
ENSG00000023608	18.0454	10.8699	28.1433	26.2412	10.8969	9.96275	7.3551	9.20153	6.2319	4.93566	14.4577	27.1922	10.4298	8.27831	5.58378
ENSG00000023697	19.9167	17.9698	47.9393	50.3142	41.759	28.8435	21.1937	20.3999	15.0727	13.1147	18.9433	49.1268	35.3013	20.7968	14.0937
ENSG00000023734	152.574	154.942	104.633	103.908	91.0689	91.2371	117.096	127.16	66.9731	56.3566	153.758	104.27	91.153	122.128	61.6648
ENSG00000023892	4.55358	3.95007	6.11337	5.83191	2.32464	1.46985	0.441398	0.677622	1.25539	2.73174	4.25182	5.97264	1.89724	0.55951	1.99356
ENSG00000023902	10.982	16.9606	14.3777	17.1077	29.8558	30.921	53.3475	43.0482	40.151	32.9136	13.9713	15.7427	30.3884	48.1979	36.5323
ENSG00000023909	7.15667	8.15508	4.52541	4.74198	3.0327	2.78315	3.06395	3.12189	3.88548	4.73174	7.65587	4.63369	2.90792	3.09292	4.30861
ENSG00000024048	11.0148	10.8708	11.2128	11.4337	10.5696	9.72416	19.1901	18.885	15.2647	13.5194	10.9428	11.3233	10.1469	19.0376	14.392
ENSG00000024526	27.5453	30.9416	22.2383	22.3342	22.6186	21.3209	4.06664	4.68701	22.2335	17.3152	29.2434	22.2862	21.9697	4.37682	19.7743
ENSG00000025039	10.8634	10.4129	5.14799	3.8035	5.36575	4.41296	37.9495	40.0505	33.3801	23.064	10.6381	4.47574	4.88935	39	28.2221
ENSG00000025156	11.195	11.2095	20.3484	18.6246	22.8599	21.8921	19.1839	23.1293	18.7436	14.2615	11.2023	19.4865	22.376	21.1566	16.5026
ENSG00000025770	24.5794	30.9645	24.0207	27.6301	33.1926	32.1323	15.9995	15.9866	38.8585	33.2422	27.7719	25.8254	32.6625	15.9931	36.0503
ENSG00000025772	24.543	28.5119	22.0501	20.122	26.0838	25.1712	38.0952	51.2619	8.79692	7.32944	26.5274	21.0861	25.6275	44.6786	8.06318
ENSG00000025800	42.0199	43.0821	36.9016	32.167	29.2164	28.4295	39.4611	40.5761	27.8964	20.7505	42.551	34.5343	28.823	40.0186	24.3235
ENSG00000026025	59.2381	72.5807	312.947	317.841	2109.84	1213.67	448.383	650.06	1753.22	1755.9	65.9094	315.394	1661.75	549.221	1754.56
ENSG00000026508	12.3218	9.80718	14.537	9.7109	1.70245	2.55653	1.67752	3.58937	4.49276	15.1636	11.0645	12.1239	2.12949	2.63345	9.82818
ENSG00000026559	24.5755	29.7692	55.9085	47.0879	36.2478	27.7129	52.691	17.1128	1.13283	1.33067	27.1724	51.4982	31.9803	34.9019	1.23175
ENSG00000026652	16.4607	12.793	18.7529	26.3838	27.3592	32.5873	13.2965	10.0086	13.5017	13.4856	14.6269	22.5683	29.9733	11.6526	13.4937
ENSG00000027001	13.0288	14.75	12.0349	10.8948	8.08288	8.73151	13.1845	12.3506	10.8139	7.72784	13.8894	11.4648	8.4072	12.7675	9.27086
ENSG00000027075	2.62259	2.24687	1.83645	0.902126	13.0855	12.8852	20.156	21.7065	21.2305	16.6316	2.43473	1.36929	12.9854	20.9312	18.9311
ENSG00000027847	8.51815	11.0279	10.3978	10.8635	16.9599	17.968	15.7298	16.4288	11.4297	14.4057	9.77302	10.6306	17.464	16.0793	12.9177
ENSG00000028203	27.1052	28.2099	24.4907	29.6577	89.6484	91.1339	45.8086	40.8439	47.5192	42.2701	27.6575	27.0742	90.3912	43.3262	44.8947
ENSG00000028310	14.8195	17.6775	16.9814	18.7553	17.3456	19.9212	10.5669	9.9044	15.7689	17.7964	16.2485	17.8683	18.6334	10.2356	16.7827
ENSG00000028839	32.6392	43.4326	27.468	27.5981	30.3407	31.3734	17.1304	18.0964	9.53351	13.779	38.0359	27.5331	30.857	17.6134	11.6562
ENSG00000029153	8.81081	13.3559	2.88106	2.26882	4.17673	4.81198	1.84313	1.49894	3.99299	3.67555	11.0833	2.57494	4.49436	1.67104	3.83427
ENSG00000029993	129.005	164.756	191.568	158.224	86.2105	77.3598	61.863	62.2436	51.1326	30.752	146.88	174.896	81.7852	62.0533	40.9423
ENSG00000030066	43.2974	40.2313	31.1988	30.5985	28.093	35.7426	11.5095	9.37267	20.0301	24.7581	41.7644	30.8987	31.9178	10.4411	22.3941
ENSG00000030110	16.031	19.9109	12.7063	15.0928	10.2877	8.05794	22.8885	28.6369	14.3657	10.7112	17.971	13.8995	9.17282	25.7627	12.5385
ENSG00000030419	2.26851	2.28907	3.31854	3.0254	6.8042	8.9288	3.29858	2.8994	7.38575	9.22925	2.27879	3.17197	7.8665	3.09899	8.3075
ENSG00000030582	65.6756	66.918	85.5745	95.91	97.9103	79.1395	120.694	94.901	56.9002	57.8612	66.2968	90.7423	88.5249	107.797	57.3807
ENSG00000031003	5.61397	4.71028	6.03265	6.18569	7.47652	7.72019	13.7445	7.20685	18.0104	24.1654	5.16213	6.10917	7.59835	10.4756	21.0879
ENSG00000031081	1.37445	1.16031	2.40153	3.98088	4.15195	2.86466	31.3332	28.8888	30.4643	20.6723	1.26738	3.1912	3.5083	30.111	25.5683
ENSG00000031691	12.3806	14.415	12.5744	12.2636	15.0051	15.1699	2.82898	3.48795	7.20161	4.63157	13.3978	12.419	15.0875	3.15846	5.91659
ENSG00000031698	76.1716	82.904	61.1061	64.227	48.4966	48.2089	76.9504	119.271	46.113	41.2496	79.5378	62.6665	48.3528	98.1106	43.6813
ENSG00000032219	2.44273	2.71091	5.662	4.7325	5.16971	6.65278	4.86402	4.41374	6.74509	7.04507	2.57682	5.19725	5.91124	4.63888	6.89508
ENSG00000032444	44.2405	39.999	33.3766	39.748	21.2323	22.7409	14.9725	19.2556	15.0765	15.3864	42.1198	36.5623	21.9866	17.114	15.2314
ENSG00000032742	3.5977	3.19528	5.95417	8.01999	8.02471	8.49812	10.0765	8.21171	9.51831	13.2256	3.39649	6.98708	8.26141	9.14409	11.372
ENSG00000033050	18.3685	28.1841	14.0777	16.5375	18.5074	18.1979	27.6426	28.1108	13.8802	13.3244	23.2763	15.3076	18.3527	27.8767	13.6023
ENSG00000033170	15.4593	12.5262	27.5294	35.785	61.8333	46.362	18.1823	14.119	11.178	14.6068	13.9928	31.6572	54.0976	16.1506	12.8924
ENSG00000033327	3.18841	2.6688	4.92336	8.20699	7.49291	7.50231	6.66618	6.90538	10.1784	11.5798	2.92861	6.56517	7.49761	6.78578	10.8791
ENSG00000033867	76.2051	55.2574	38.4129	30.4072	32.4813	42.4554	10.9846	15.6202	22.585	24.9222	65.7312	34.4101	37.4683	13.3024	23.7536
ENSG00000034152	9.78993	7.84141	3.26245	2.74867	5.18111	5.64896	7.79402	7.32808	12.0051	9.47331	8.81567	3.00556	5.41503	7.56105	10.7392
ENSG00000034510	776.48	977.855	1194.38	1112.38	862.986	753.397	642.142	637.188	1241.4	937.657	877.168	1153.38	808.191	639.665	1089.53
ENSG00000034677	9.83737	9.12473	18.2611	18.0697	17.6375	17.8979	23.0601	25.0673	40.1001	37.9373	9.48105	18.1654	17.7677	24.0637	39.0187
ENSG00000034693	18.6072	14.2921	14.2469	13.6814	10.0418	8.37482	17.3559	24.56	12.4436	12.1967	16.4496	13.9641	9.2083	20.9579	12.3201
ENSG00000034713	53.4934	50.1171	64.676	66.6703	76.8596	71.3774	130.805	127.247	102.115	81.6726	51.8052	65.6731	74.1185	129.026	91.8937
ENSG00000035141	49.2591	65.1131	39.1322	40.4484	31	30.8125	43.1109	47.6695	22.2604	15.96	57.1861	39.7903	30.9063	45.3902	19.1102
ENSG00000035403	93.3875	96.4316	62.7959	47.0643	44.6624	43.9076	95.0759	88.5798	106.923	96.5814	94.9096	54.9301	44.285	91.8278	101.752
ENSG00000035499	31.1844	40.0649	23.0026	19.6938	25.7302	25.6857	2.50136	1.32772	6.82869	7.21963	35.6246	21.3482	25.708	1.91454	7.02416
ENSG00000035681	9.52576	9.99717	14.6915	16.012	17.0237	18.6598	11.2079	13.8373	14.9181	17.2649	9.76146	15.3518	17.8418	12.5226	16.0915
ENSG00000035687	60.4265	60.1737	38.6374	36.1007	33.5757	37.3851	15.8176	15.7151	12.6856	16.3687	60.3001	37.3691	35.4804	15.7663	14.5272
ENSG00000035862	11.3373	14.1519	9.70358	7.71876	10.9003	9.95237	17.516	16.5799	68.198	78.4749	12.7446	8.71117	10.4263	17.0479	73.3364
ENSG00000035928	49.626	44.6549	35.082	36.096	30.7112	33.2744	19.786	20.631	23.0704	22.7029	47.1405	35.589	31.9928	20.2085	22.8866
ENSG00000036257	32.7278	40.9585	29.0455	29.6003	35.3911	35.932	48.6791	46.5417	37.5668	34.4069	36.8432	29.3229	35.6615	47.6104	35.9869
ENSG00000036530	0.161409	0.0941643	0.0834782	0.0413965	0.579935	0.428506	10.4932	6.44814	1.77232	1.80447	0.127787	0.0624374	0.50422	8.47068	1.7884
ENSG00000036672	2.20762	2.01764	0.796691	0.785784	2.03116	1.69723	25.444	26.9034	22.6047	16.0255	2.11263	0.791238	1.8642	26.1737	19.3151
ENSG00000037241	27.9015	35.6402	28.4463	24.7217	22.5174	19.5597	45.2111	38.4371	19.2668	14.3961	31.7708	26.584	21.0386	41.8241	16.8315
ENSG00000037474	42.818	56.4864	32.9366	31.7841	27.2809	32.9115	20.101	21.8783	17.4759	21.218	49.6522	32.3604	30.0962	20.9896	19.347
ENSG00000038210	7.62487	7.45639	7.25663	5.66267	9.23254	10.8411	3.61997	3.41839	3.59225	5.51859	7.54063	6.45965	10.0368	3.51918	4.55542
ENSG00000038274	42.3259	43.7094	22.0313	22.0466	21.7281	22.9113	18.9918	21.6304	24.1327	21.5235	43.0177	22.039	22.3197	20.3111	22.8281
ENSG00000038358	23.3196	28.5314	21.1546	22.4936	24.1871	25.9739	34.0018	35.3297	29.2645	27.8982	25.9255	21.8241	25.0805	34.6658	28.5813
ENSG00000038427	194.378	165.016	52.3688	47.6782	342.954	349.243	424.605	304.557	186.169	197.931	179.697	50.0235	346.098	364.581	192.05
ENSG00000038532	4.76988	4.49826	5.66448	3.65307	6.41717	5.89722	11.159	12.7208	9.88238	12.4993	4.63407	4.65877	6.1572	11.9399	11.1909
ENSG00000039068	79.1122	64.4551	78.1751	68.8061	23.1466	27.7862	10.6371	0.18242	1.18742	4.51031	71.7837	73.4906	25.4664	5.40978	2.84886
ENSG00000039319	13.5172	11.0572	19.7706	25.3762	24.5916	26.6125	32.8597	29.6759	28.9317	35.5637	12.2872	22.5734	25.6021	31.2678	32.2477
ENSG00000039523	2.11854	1.68088	8.72109	8.62663	6.50009	8.81692	7.88347	13.0888	25.4222	23.2237	1.89971	8.67386	7.6585	10.4861	24.3229
ENSG00000039560	32.8256	43.597	15.9775	14.1336	16.0532	18.0698	18.5179	15.3003	32.7703	36.3383	38.2113	15.0556	17.0615	16.9091	34.5543
ENSG00000039650	25.9131	28.1942	27.2145	30.2396	30.402	29.617	9.70804	10.6237	26.9164	37.2198	27.0536	28.7271	30.0095	10.1659	32.0681
ENSG00000040275	21.4312	30.5249	26.895	24.7416	26.1426	22.832	17.4388	15.3579	14.0569	15.2315	25.978	25.8183	24.4873	16.3984	14.6442
ENSG00000040531	6.30541	8.92196	5.3715	5.14793	6.98257	6.20225	10.5311	11.1176	9.56151	8.33907	7.61368	5.25971	6.59241	10.8243	8.95029
ENSG00000040608	15.947	16.361	8.79868	7.46224	1.88207	2.46159	1.3735	2.06036	3.76546	4.80046	16.154	8.13046	2.17183	1.71693	4.28296
ENSG00000040633	19.1835	26.1413	24.1704	29.4576	27.7303	26.2636	37.2167	40.1795	16.1667	14.8716	22.6624	26.814	26.997	38.6981	15.5192
ENSG00000040933	11.3766	10.6036	27.1114	33.3759	16.8843	15.5619	8.67223	8.32268	8.41586	11.7537	10.9901	30.2437	16.2231	8.49745	10.0848
ENSG00000041357	224.872	277.911	167.441	150.056	165.476	148.002	163.452	150.593	109.311	92.1951	251.391	158.748	156.739	157.022	100.753
ENSG00000041802	18.7071	26.5667	13.8211	12.4965	11.4423	13.2961	12.4333	13.8347	12.5517	15.0249	22.6369	13.1588	12.3692	13.134	13.7883
ENSG00000041880	0.596046	0.567624	2.71188	2.89413	1.30154	0.938012	5.72098	8.25718	4.41871	3.68452	0.581835	2.80301	1.11977	6.98908	4.05161
ENSG00000041982	10.9856	10.9121	34.3883	28.889	108.009	36.4891	8.76182	3.28101	17.5689	19.1523	10.9489	31.6386	72.2489	6.02141	18.3606
ENSG00000042088	28.433	35.0283	20.5868	23.3729	21.3976	20.4613	12.1442	11.004	8.41543	10.0595	31.7307	21.9799	20.9295	11.5741	9.23747
ENSG00000042317	5.56265	4.44784	10.1638	12.9717	16.2209	13.7265	13.9367	14.4539	13.2352	8.56837	5.00525	11.5678	14.9737	14.1953	10.9018
ENSG00000042445	7.48855	5.13445	6.78722	9.486	4.89888	4.34408	8.03382	9.00986	5.49532	6.37348	6.3115	8.13661	4.62148	8.52184	5.9344
ENSG00000042493	43.5914	44.3064	73.6003	67.6326	36.7775	31.5563	11.9049	10.6856	9.97175	18.2006	43.9489	70.6164	34.1669	11.2952	14.0862
ENSG00000042753	118.305	125.336	93.1828	89.0942	76.4784	60.7376	85.2934	71.8637	58.4123	47.9165	121.821	91.1385	68.608	78.5785	53.1644
ENSG00000042980	0.304746	0.764944	0.0384716	0.12882	21.5642	43.4037	10.268	8.81001	1.10371	1.44937	0.534845	0.0836458	32.484	9.539	1.27654
ENSG00000043143	10.3655	14.6466	18.2167	16.235	2.45285	2.32737	3.54837	4.13778	2.43554	3.30382	12.5061	17.2258	2.39011	3.84308	2.86968
ENSG00000043355	86.483	59.0461	148.836	144.035	2.62163	1.9327	0.0971616	0.037166	0.0189703	0.0366793	72.7645	146.435	2.27717	0.0671638	0.0278248
ENSG00000043514	14.0677	12.6081	12.7281	12.5924	9.62414	10.1741	5.44825	7.648	12.1043	9.68914	13.3379	12.6603	9.8991	6.54812	10.8967
ENSG00000044090	5.89925	3.95249	15.4493	19.1161	16.4097	17.4315	9.3452	9.66048	15.1302	16.1911	4.92587	17.2827	16.9206	9.50284	15.6607
ENSG00000044115	129.935	123.802	109.81	108.858	81.5725	78.6571	119.919	166.033	186.943	160.019	126.868	109.334	80.1148	142.976	173.481
ENSG00000044446	9.55531	9.10472	8.64352	9.9312	9.37413	9.00286	17.021	14.7504	18.1224	15.9017	9.33001	9.28736	9.18849	15.8857	17.012
ENSG00000044459	6.38169	5.07223	6.29517	6.14586	4.85927	4.76331	2.03568	2.36309	10.2328	10.8398	5.72696	6.22051	4.81129	2.19939	10.5363
ENSG00000046604	61.6249	54.3605	63.571	68.8101	65.192	61.943	27.6512	28.7992	27.1643	22.4333	57.9927	66.1905	63.5675	28.2252	24.7988
ENSG00000046647	18.9069	13.8796	25.9449	31.1026	19.7556	18.829	12.1443	13.2219	10.9411	9.63848	16.3933	28.5238	19.2923	12.6831	10.2898
ENSG00000046653	108.22	114.95	18.1904	14.7401	66.4154	72.0859	5.90374	7.53134	14.5523	18.1103	111.585	16.4653	69.2506	6.71754	16.3313
ENSG00000046889	27.2216	24.5179	7.65126	6.25306	7.89994	9.78225	0.377303	0.793795	4.42585	4.80291	25.8698	6.95216	8.8411	0.585549	4.61438
ENSG00000047056	4.26787	4.09594	3.8529	3.90113	5.38023	4.87472	9.11189	7.73193	8.83982	8.31866	4.18191	3.87701	5.12747	8.42191	8.57924
ENSG00000047188	14.6435	13.9849	13.1696	12.5667	11.3307	14.2396	8.36923	8.57229	18.6108	21.5308	14.3142	12.8681	12.7851	8.47076	20.0708
ENSG00000047249	25.1628	23.778	31.0551	32.5401	23.8334	21.4384	47.6824	47.719	21.1315	16.1198	24.4704	31.7976	22.6359	47.7007	18.6256
ENSG00000047346	5.19711	3.03752	2.99571	4.28618	5.06745	4.58045	12.7851	10.8269	17.6945	17.3923	4.11731	3.64094	4.82395	11.806	17.5434
ENSG00000047621	4.55087	5.73851	7.41626	6.72265	8.94981	8.29656	9.46781	9.23007	9.79064	10.9274	5.14469	7.06946	8.62319	9.34894	10.359
ENSG00000047644	13.0353	13.3501	10.3504	9.39346	12.8022	17.9094	13.8752	15.2485	17.6579	16.1014	13.1927	9.87194	15.3558	14.5619	16.8797
ENSG00000047648	0.702835	0.790707	0.53387	0.453895	11.7387	11.8156	13.5463	17.6793	5.00548	5.973	0.746771	0.493883	11.7772	15.6128	5.48924
ENSG00000047849	47.3858	41.5506	44.3266	46.9447	33.4791	30.5076	84.2394	104.235	140.355	105.311	44.4682	45.6357	31.9934	94.2371	122.833
ENSG00000047932	12.2363	13.124	21.6396	19.2142	22.5253	24.5463	22.6646	25.4035	24.9738	23.8439	12.6801	20.4269	23.5358	24.0341	24.4088
ENSG00000048028	87.6182	72.2504	49.959	51.9258	25.7894	23.2404	78.456	94.4301	124.249	74.2851	79.9343	50.9424	24.5149	86.443	99.2668
ENSG00000048052	5.21346	4.41941	2.31777	1.73162	0.593611	0.635077	37.1661	35.1452	37.169	29.1107	4.81643	2.0247	0.614344	36.1557	33.1398
ENSG00000048140	18.8732	23.1206	15.221	14.7885	12.8871	10.1751	24.5587	25.5233	16.9165	15.5661	20.9969	15.0047	11.5311	25.041	16.2413
ENSG00000048162	27.195	37.9719	13.3253	14.8592	9.17184	10.8812	11.3122	13.3111	9.88732	10.9317	32.5835	14.0923	10.0265	12.3116	10.4095
ENSG00000048342	3.72355	4.74086	9.44765	11.3748	11.4981	9.04596	11.9856	12.0609	11.8474	12.1242	4.2322	10.4112	10.272	12.0232	11.9858
ENSG00000048392	59.3008	43.3158	18.2707	18.5477	15.0967	14.8733	19.8537	16.1551	7.64298	7.04353	51.3083	18.4092	14.985	18.0044	7.34326
ENSG00000048405	3.53712	4.41919	4.82288	5.57749	8.4734	9.21426	11.288	11.8523	16.41	17.4386	3.97815	5.20018	8.84383	11.5701	16.9243
ENSG00000048540	3.98792	3.06573	1.95228	1.28017	6.90114	14.636	42.2941	34.5836	2.03161	3.85176	3.52682	1.61623	10.7686	38.4389	2.94168
ENSG00000048544	20.7126	26.3989	20.1254	18.0501	17.6355	15.6313	27.7603	28.4226	20.0666	15.486	23.5558	19.0878	16.6334	28.0914	17.7763
ENSG00000048707	8.60391	5.30245	7.70309	5.18767	6.11833	8.94426	13.646	11.0399	20.3244	20.1584	6.95318	6.44538	7.53129	12.3429	20.2414
ENSG00000048740	9.57206	6.96223	7.76004	8.34369	19.533	15.5628	50.4888	38.173	44.7199	40.1096	8.26714	8.05187	17.5479	44.3309	42.4148
ENSG00000048828	29.123	31.4251	18.2065	16.4226	16.3055	17.7766	34.7758	31.9576	47.2371	43.9206	30.2741	17.3145	17.0411	33.3667	45.5789
ENSG00000049089	1.35559	1.49534	1.85621	3.73376	46.9204	32.8871	0.748969	0.58416	2.97094	20.2553	1.42546	2.79498	39.9037	0.666564	11.6131
ENSG00000049130	11.8807	14.6936	9.36474	5.7766	6.59118	10.2004	3.86466	2.25909	19.4504	17.1162	13.2871	7.57067	8.39581	3.06188	18.2833
ENSG00000049192	1.08048	0.676884	1.3581	1.55199	2.66805	3.26535	5.04432	5.08127	24.4396	17.8764	0.878684	1.45505	2.9667	5.06279	21.158
ENSG00000049239	2.77747	1.77957	9.15295	8.71056	10.9263	9.75173	15.3347	15.3668	19.5442	20.4852	2.27852	8.93176	10.339	15.3507	20.0147
ENSG00000049245	28.1078	25.8858	37.2745	35.8229	31.9433	34.7523	55.6529	55.9041	50.643	41.8278	26.9968	36.5487	33.3478	55.7785	46.2354
ENSG00000049323	13.3631	11.9104	19.9911	17.7278	36.3827	31.8847	185.872	186.421	172.718	141.594	12.6368	18.8595	34.1337	186.146	157.156
ENSG00000049540	1.79503	1.04626	4.06724	6.55507	3.42291	2.51979	0.125513	0.0474013	126.989	1235.8	1.42064	5.31115	2.97135	0.086457	681.395
ENSG00000049541	38.6452	49.3156	34.1087	26.7206	27.4985	29.2245	13.1876	13.4266	17.0353	16.026	43.9804	30.4147	28.3615	13.3071	16.5306
ENSG00000049656	64.7731	76.9186	39.3146	35.6529	44.5073	39.411	70.4396	59.9874	35.4243	30.5345	70.8458	37.4838	41.9592	65.2135	32.9794
ENSG00000049769	3.41965	2.9196	4.74093	6.44208	5.98583	4.7244	9.38893	11.0025	6.07566	4.56922	3.16963	5.59151	5.35512	10.1957	5.32244
ENSG00000050165	5.51229	5.94175	8.86782	10.2856	6.08059	5.41929	53.8694	79.8288	200.713	129.702	5.72702	9.57673	5.74994	66.8491	165.208
ENSG00000050344	70.5667	68.4691	14.6417	11.7347	6.68358	6.42754	0.742184	0.381017	0.451666	1.61454	69.5179	13.1882	6.55556	0.5616	1.0331
ENSG00000050405	22.0673	19.1223	10.3786	8.90648	13.4777	12.806	4.7756	1.49298	13.3194	23.7415	20.5948	9.64256	13.1419	3.13429	18.5305
ENSG00000050426	29.2849	24.029	45.0547	53.5332	28.8486	26.9246	22.7789	20.6521	30.4878	35.8225	26.6569	49.294	27.8866	21.7155	33.1551
ENSG00000050438	1.56984	1.49183	2.52432	4.03009	8.4826	8.27523	6.21388	1.21823	1.00904	2.66957	1.53084	3.2772	8.37891	3.71606	1.83931
ENSG00000050555	6.70293	6.74637	8.95629	8.56743	4.80289	3.27562	4.60297	3.60011	9.30809	9.25948	6.72465	8.76186	4.03925	4.10154	9.28378
ENSG00000050767	2.21647	1.66722	3.21674	11.6524	14.4968	14.276	1.2467	2.37578	5.89443	5.70493	1.94185	7.43458	14.3864	1.81124	5.79968
ENSG00000050820	40.3239	42.9068	24.757	24.4028	30.1975	28.6985	45.4351	42.0915	40.966	50.1961	41.6154	24.5799	29.448	43.7633	45.581
ENSG00000051009	6.66085	7.55875	16.8167	19.3154	15.5495	16.7368	10.6545	11.5889	15.6908	20.2289	7.1098	18.0661	16.1431	11.1217	17.9599
ENSG00000051108	9.13266	12.4298	8.94185	13.8989	16.5245	17.9926	33.5114	51.9754	36.8955	28.7152	10.7812	11.4204	17.2585	42.7434	32.8054
ENSG00000051180	12.1195	16.5878	7.15752	5.47741	12.7353	12.7766	2.95933	2.22845	6.39206	6.21183	14.3536	6.31747	12.7559	2.59389	6.30195
ENSG00000051341	9.04831	9.29043	5.55815	4.34955	8.38377	9.73893	1.33998	1.49976	5.35857	4.90313	9.16937	4.95385	9.06135	1.41987	5.13085
ENSG00000051382	10.2878	6.38591	25.3499	15.9052	5.65147	5.58684	5.16098	4.29073	13.1908	10.3574	8.33687	20.6276	5.61916	4.72586	11.7741
ENSG00000051596	30.644	36.2142	31.0739	30.4701	30.4477	26.8229	15.2404	18.0728	8.14985	8.31768	33.4291	30.772	28.6353	16.6566	8.23377
ENSG00000051620	27.0107	31.1989	71.6356	66.6655	30.444	24.9161	38.7679	37.161	26.6699	20.0908	29.1048	69.1505	27.6801	37.9645	23.3804
ENSG00000052344	63.1191	55.6927	70.4327	78.3795	26.0274	23.3663	13.7919	4.00409	1.02861	2.05635	59.4059	74.4061	24.6969	8.898	1.54248
ENSG00000052723	34.5568	40.5406	37.5073	42.6315	35.212	35.8103	57.886	66.5834	35.8746	34.7515	37.5487	40.0694	35.5111	62.2347	35.3131
ENSG00000052749	15.3007	22.7861	10.6835	9.74035	7.41534	10.9573	8.86066	10.1005	7.27956	10.692	19.0434	10.2119	9.18631	9.4806	8.98578
ENSG00000052795	5.64929	4.57628	3.14321	2.8138	18.8528	14.8135	53.32	29.5504	26.756	23.5982	5.11278	2.9785	16.8332	41.4352	25.1771
ENSG00000052802	97.3173	95.2498	59.1928	47.3861	83.1696	74.5166	44.7646	84.8782	14.6244	19.5379	96.2836	53.2894	78.8431	64.8214	17.0811
ENSG00000052841	35.8582	25.0798	40.7116	46.0722	52.185	68.6207	21.4235	21.7469	34.6056	47.8989	30.469	43.3919	60.4028	21.5852	41.2523
ENSG00000053254	74.9537	62.9946	34.9679	27.6402	35.2452	34.6564	31.8901	32.03	47.1286	39.3199	68.9742	31.3041	34.9508	31.9601	43.2243
ENSG00000053372	25.6342	37.2559	19.7852	19.0321	16.6358	18.167	11.6717	16.222	12.693	12.5405	31.445	19.4087	17.4014	13.9468	12.6167
ENSG00000053438	7.72603	10.2837	5.77422	3.96498	26.475	17.2408	2.99535	0.878204	17.4076	18.8069	9.00485	4.8696	21.8579	1.93678	18.1073
ENSG00000053524	3.01135	2.45912	12.1062	18.6496	19.6446	22.8816	3.72175	3.78438	0.39344	1.29817	2.73524	15.3779	21.2631	3.75307	0.845805
ENSG00000053770	27.6972	34.2634	24.3597	21.78	24.1549	24.2889	55.9652	57.5791	27.2149	23.4717	30.9803	23.0698	24.2219	56.7722	25.3433
ENSG00000054118	74.2583	70.9923	65.9043	65.2405	64.5336	63.1869	54.1834	44.665	51.4637	45.6445	72.6253	65.5724	63.8602	49.4242	48.5541
ENSG00000054148	59.6262	60.6618	59.6116	65.7104	121.292	117.051	225.511	251.528	162.517	94.0166	60.144	62.661	119.172	238.519	128.267
ENSG00000054282	6.35273	5.13553	5.04473	5.96481	6.68809	5.94716	12.4786	13.4482	16.8015	17.4444	5.74413	5.50477	6.31762	12.9634	17.1229
ENSG00000054392	0.150993	0.26004	3.48642	4.00878	6.03032	5.66726	3.97475	4.09556	6.09242	5.45848	0.205517	3.7476	5.84879	4.03516	5.77545
ENSG00000054523	30.0666	22.1157	25.4751	22.5049	22.478	23.6838	48.5899	44.2318	45.3465	37.454	26.0911	23.99	23.0809	46.4109	41.4002
ENSG00000054598	0.195179	0.113425	50.0266	60.1851	28.2666	35.5105	0.790288	0.739081	13.326	25.7849	0.154302	55.1058	31.8886	0.764685	19.5555
ENSG00000054611	8.96593	9.11807	13.2768	15.6659	9.90008	8.73297	13.5296	13.3681	9.67051	9.26784	9.042	14.4713	9.31652	13.4488	9.46917
ENSG00000054654	18.0083	13.3767	11.6582	7.00374	15.2769	16.7829	22.3595	16.7841	65.1299	47.4079	15.6925	9.33095	16.0299	19.5718	56.2689
ENSG00000054793	1.70459	1.72363	2.20874	2.5566	11.9288	11.9643	10.192	9.11845	13.3852	13.9945	1.71411	2.38267	11.9465	9.65523	13.6899
ENSG00000054965	9.2279	5.9055	10.0896	10.3721	11.9137	12.3988	28.4532	24.881	23.429	20.1434	7.5667	10.2309	12.1562	26.6671	21.7862
ENSG00000054983	6.21325	5.05416	14.8111	20.6638	29.1605	25.5096	28.599	18.2882	16.3677	14.0456	5.63371	17.7374	27.335	23.4436	15.2067
ENSG00000055044	75.4428	95.25	53.4404	51.016	52.817	60.633	34.5009	35.0131	28.8594	32.5196	85.3464	52.2282	56.725	34.757	30.6895
ENSG00000055070	44.4411	51.8079	35.1108	35.7333	38.1561	35.6527	49.7875	54.5188	49.2842	37.7395	48.1245	35.422	36.9044	52.1531	43.5119
ENSG00000055118	5.04883	3.41207	1.32017	1.46031	13.4213	10.5234	39.3945	47.061	55.1516	40.1704	4.23045	1.39024	11.9723	43.2278	47.661
ENSG00000055130	32.0628	39.7717	30.3474	27.8022	24.8695	25.4354	49.6672	47.6709	32.0515	26.6095	35.9172	29.0748	25.1525	48.669	29.3305
ENSG00000055147	4.58359	5.43644	10.3552	11.0118	12.7334	11.7346	12.9496	14.3604	18.7281	14.1966	5.01001	10.6835	12.234	13.655	16.4623
ENSG00000055163	36.388	32.6314	11.532	8.45606	12.8776	11.2943	28.8123	29.7111	51.4459	36.7374	34.5097	9.99403	12.0859	29.2617	44.0916
ENSG00000055208	13.5695	10.7246	15.5363	12.972	14.6507	15.2952	21.1469	20.804	37.0319	32.022	12.147	14.2541	14.973	20.9754	34.5269
ENSG00000055211	13.6825	14.2653	12.4249	13.1757	16.7577	16.3759	30.5538	32.4635	26.7278	23.8964	13.9739	12.8003	16.5668	31.5086	25.3121
ENSG00000055332	20.7883	18.6275	12.9186	10.196	9.26077	10.4347	11.4031	9.60374	17.1473	15.7923	19.7079	11.5573	9.84773	10.5034	16.4698
ENSG00000055483	18.6094	16.6309	15.3771	17.6404	12.3924	13.5323	9.88402	10.5694	13.9439	17.0522	17.6202	16.5087	12.9623	10.2267	15.4981
ENSG00000055609	8.61947	4.93402	10.5527	5.62625	9.30621	11.9236	13.0922	11.3558	28.977	34.0644	6.77674	8.08949	10.6149	12.224	31.5207
ENSG00000055732	2.11382	1.68294	6.49987	8.2719	1.82604	2.24756	0.603504	0.576305	0.303656	0.51576	1.89838	7.38589	2.0368	0.589904	0.409708
ENSG00000056097	48.5236	44.9135	46.3932	50.7298	41.5436	40.1644	60.4343	65.9393	44.1554	40.4611	46.7186	48.5615	40.854	63.1868	42.3083
ENSG00000056277	13.8394	11.9823	9.8369	8.91284	10.687	11.4858	3.92919	4.14216	3.96759	5.23234	12.9108	9.37487	11.0864	4.03568	4.59996
ENSG00000056291	1.13843	0.885398	0.319048	0.818176	4.06676	3.19093	9.42699	13.8294	0.0896875	0.219852	1.01192	0.568612	3.62885	11.6282	0.15477
ENSG00000056487	9.84069	8.1603	7.09945	8.81683	3.94893	4.7531	1.57546	2.3724	0.458208	1.88719	9.0005	7.95814	4.35102	1.97393	1.1727
ENSG00000056586	19.0596	18.8789	23.1933	22.7235	30.3877	32.6739	44.5522	39.1393	37.1457	28.6664	18.9693	22.9584	31.5308	41.8457	32.9061
ENSG00000056972	10.5736	8.9279	8.97248	11.2303	4.40019	4.08309	8.86137	9.03081	6.66024	6.10712	9.75076	10.1014	4.24164	8.94609	6.38368
ENSG00000057019	35.3207	31.8919	41.9591	44.371	41.4415	48.258	54.0048	55.548	92.6875	65.0939	33.6063	43.1651	44.8497	54.7764	78.8907
ENSG00000057252	1.21246	2.45633	12.2585	16.6579	13.5747	11.4178	9.07564	8.07166	11.3948	10.678	1.8344	14.4582	12.4963	8.57365	11.0364
ENSG00000057294	13.2643	14.3686	9.13345	10.8969	91.1566	85.9257	172.445	237.038	110.621	65.624	13.8165	10.0152	88.5411	204.742	88.1225
ENSG00000057608	269.712	302.302	269.945	302.644	218.573	208.921	178.522	178.341	123.784	103.005	286.007	286.295	213.747	178.432	113.394
ENSG00000057657	0.774299	0.391777	3.80557	8.35299	10.461	11.7443	2.15821	0.515571	1.50578	0.877412	0.583038	6.07928	11.1026	1.33689	1.19159
ENSG00000057663	23.0841	24.9498	14.909	15.4182	16.8042	20.0877	18.8776	20.8153	14.617	13.9029	24.017	15.1636	18.446	19.8465	14.2599
ENSG00000058056	8.22919	6.86378	9.62105	8.4886	7.27777	7.17701	26.0659	23.9153	34.5519	20.393	7.54648	9.05482	7.22739	24.9906	27.4724
ENSG00000058085	2.88779	3.36199	10.4407	8.56575	4.62209	5.10642	1.38999	0.285442	2.52891	1.58148	3.12489	9.50324	4.86426	0.837717	2.05519
ENSG00000058091	12.7112	10.3926	2.99666	3.2362	44.8508	41.0376	30.0166	36.1675	54.0745	47.1457	11.5519	3.11643	42.9442	33.0921	50.6101
ENSG00000058272	36.5304	32.767	43.0428	38.1055	31.7813	33.3888	47.9125	51.282	45.7919	49.956	34.6487	40.5741	32.5851	49.5973	47.874
ENSG00000058453	22.6208	18.8236	12.9405	15.9499	14.5626	18.3971	3.77159	3.80928	7.37604	9.22371	20.7222	14.4452	16.4799	3.79043	8.29988
ENSG00000058600	39.3145	41.5795	20.2048	19.0825	18.6312	17.613	14.8633	20.6765	18.308	18.4473	40.447	19.6436	18.1221	17.7699	18.3777
ENSG00000058668	8.20633	6.42598	18.1768	16.4472	27.5415	25.4409	33.8183	26.323	73.0752	62.3395	7.31616	17.312	26.4912	30.0707	67.7074
ENSG00000058804	51.3695	54.5924	38.852	35.6671	31.089	30.565	13.3629	11.3615	13.2682	12.1683	52.9809	37.2595	30.827	12.3622	12.7182
ENSG00000059122	10.6698	9.65618	11.1692	11.4791	7.68032	7.98173	13.9861	16.7037	12.9889	13.2558	10.163	11.3242	7.83103	15.3449	13.1223
ENSG00000059145	12.4317	13.1778	7.58463	7.40445	11.6462	10.3942	5.53302	4.81281	6.70019	9.87478	12.8047	7.49454	11.0202	5.17292	8.28749
ENSG00000059573	69.4137	64.9145	46.0092	36.7868	37.2476	38.7514	24.1904	22.9881	18.0665	25.7704	67.1641	41.398	37.9995	23.5893	21.9184
ENSG00000059588	12.0282	11.6691	11.7179	10.7368	11.8457	13.4088	7.11981	8.18581	15.14	20.2742	11.8487	11.2273	12.6273	7.65281	17.7071
ENSG00000059691	6.37045	7.50066	10.1807	11.1996	9.07015	7.36589	16.3211	14.8587	17.8828	11.0861	6.93555	10.6902	8.21802	15.5899	14.4844
ENSG00000059758	14.2649	14.3277	25.6978	26.2914	21.7259	20.8827	21.1162	23.4785	19.4587	22.3283	14.2963	25.9946	21.3043	22.2974	20.8935
ENSG00000059804	920.004	433.468	1229.44	1424.97	520.906	520.559	375.351	340.537	18.4048	15.7567	676.736	1327.21	520.733	357.944	17.0808
ENSG00000059915	2.9726	2.24541	1.87477	2.49177	3.91416	3.14754	12.4029	16.632	2.55347	5.85643	2.609	2.18327	3.53085	14.5174	4.20495
ENSG00000060069	16.4472	18.0458	10.5405	10.0225	8.351	8.1311	9.45764	11.2053	5.19054	6.24798	17.2465	10.2815	8.24105	10.3315	5.71926
ENSG00000060138	154.813	156.162	93.6123	83.4181	70.7915	73.5093	89.141	92.7251	69.2473	72.7566	155.487	88.5152	72.1504	90.9331	71.002
ENSG00000060491	12.3547	11.0423	9.80611	9.9932	9.6093	7.9122	14.2919	14.0702	10.1454	10.1021	11.6985	9.89965	8.76075	14.1811	10.1237
ENSG00000060642	7.62094	7.15568	13.8425	14.0192	11.1595	8.44847	6.60154	8.46804	5.02301	4.47001	7.38831	13.9308	9.80398	7.53479	4.74651
ENSG00000060656	21.917	18.9358	24.2866	28.9821	19.5631	17.407	10.841	13.6755	10.0239	14.5242	20.4264	26.6343	18.485	12.2583	12.274
ENSG00000060688	71.4213	84.673	63.5445	53.4494	58.0433	55.6992	31.4193	32.9844	29.0822	30.9977	78.0472	58.497	56.8712	32.2018	30.04
ENSG00000060718	9.22117	5.8735	12.4035	19.625	5.80407	4.02503	2.4471	1.70223	8.60889	29.5562	7.54733	16.0143	4.91455	2.07467	19.0826
ENSG00000060749	21.4536	14.853	13.4415	14.0582	20.5022	23.217	14.9701	13.852	26.9441	28.6111	18.1533	13.7499	21.8596	14.4111	27.7776
ENSG00000060762	7.01325	6.77451	3.35991	3.37462	5.65025	6.57093	42.4944	56.1837	119.453	78.8183	6.89388	3.36727	6.11059	49.339	99.1356
ENSG00000060971	9.04995	9.7115	5.45476	7.02165	5.74693	7.05832	32.9502	32.7758	22.1871	22.6024	9.38073	6.23821	6.40263	32.863	22.3947
ENSG00000060982	186.684	166.677	119.821	100.08	36.4647	38.4284	34.1009	47.6085	9.05214	11.1714	176.68	109.95	37.4465	40.8547	10.1118
ENSG00000061273	30.7738	31.3342	27.7121	31.5331	30.8454	34.0824	17.9168	14.6018	26.7066	39.6338	31.054	29.6226	32.4639	16.2593	33.1702
ENSG00000061337	1.94388	2.9581	77.6234	106.413	0.35165	0.351159	1.10007	1.75123	2.58105	2.29209	2.45099	92.0183	0.351405	1.42565	2.43657
ENSG00000061492	0.0945779	0.272129	15.1418	33.1889	0.271192	0.333419	0.0317482	0.0557191	0.0280956	0	0.183353	24.1653	0.302305	0.0437337	0.0140478
ENSG00000061656	8.35234	2.48426	20.0646	26.33	3.60603	2.52673	7.39285	12.7406	2.41393	1.77358	5.4183	23.1973	3.06638	10.0667	2.09375
ENSG00000061676	97.1036	88.8928	97.8298	95.7306	51.8752	52.4945	72.2588	81.1917	85.3529	66.882	92.9982	96.7802	52.1849	76.7253	76.1174
ENSG00000061794	41.3687	44.3428	41.489	43.4537	27.8286	25.9285	41.837	43.5431	41.1915	27.3283	42.8558	42.4713	26.8786	42.6901	34.2599
ENSG00000061936	19.5861	18.3449	20.0117	18.3222	15.3895	15.2238	10.9052	10.3884	14.7029	20.6321	18.9655	19.167	15.3067	10.6468	17.6675
ENSG00000061938	11.1078	12.1687	7.56531	8.95873	11.1174	10.2169	16.6433	14.1904	19.1783	28.3672	11.6382	8.26202	10.6671	15.4169	23.7727
ENSG00000061987	10.4984	7.14847	14.3309	13.5975	12.2959	20.7717	10.3936	9.06892	23.1947	41.2213	8.82343	13.9642	16.5338	9.73126	32.208
ENSG00000062038	62.3531	73.975	42.7097	37.8677	55.1937	46.4772	116.167	103.911	5.93573	10.2529	68.164	40.2887	50.8355	110.039	8.09433
ENSG00000062194	54.8524	58.0819	54.6666	54.5861	67.5446	71.8214	36.757	41.0415	44.0206	45.4263	56.4672	54.6264	69.683	38.8993	44.7235
ENSG00000062282	1.225	1.26592	0.933101	0.731069	3.40062	2.87391	6.44423	6.13838	6.00324	4.22123	1.24546	0.832085	3.13726	6.29131	5.11223
ENSG00000062485	75.6145	72.8909	63.2662	58.5887	60.9963	60.0496	163.592	185.578	177.67	123.578	74.2527	60.9275	60.523	174.585	150.624
ENSG00000062582	81.5156	92.1643	71.478	85.802	53.9574	41.4945	79.0183	85.473	82.4036	56.6779	86.84	78.64	47.7259	82.2457	69.5408
ENSG00000062598	8.36506	9.45266	7.3273	8.99853	13.8088	12.8284	27.099	22.8256	16.4085	18.3538	8.90886	8.16292	13.3186	24.9623	17.3812
ENSG00000062725	8.62529	9.50165	14.1029	13.6106	15.812	13.7135	32.7522	33.1628	23.6777	21.1348	9.06347	13.8567	14.7627	32.9575	22.4062
ENSG00000062822	55.5762	63.9996	50.9706	51.6714	57.1662	56.3911	13.9288	17.0164	21.1538	20.631	59.7879	51.321	56.7786	15.4726	20.8924
ENSG00000063046	336.202	282.746	443.104	497.528	364.599	357.614	157.96	142.913	260.118	153.956	309.474	470.316	361.107	150.436	207.037
ENSG00000063177	1379.9	1271.94	1709.57	1731.38	1745.83	1732.76	751.189	769.649	943.699	679.142	1325.92	1720.47	1739.29	760.419	811.421
ENSG00000063180	19.1704	20.6118	75.4668	96.9171	19.6567	15.0487	13.2627	12.5577	2.41677	2.88111	19.8911	86.1919	17.3527	12.9102	2.64894
ENSG00000063241	40.3778	45.5317	20.0882	23.4329	20.6959	18.446	50.2459	53.8542	41.7077	32.7369	42.9547	21.7606	19.571	52.05	37.2223
ENSG00000063244	77.5901	91.0636	58.6959	45.8253	62.1002	59.6751	50.2703	54.6942	52.3102	52.7327	84.3268	52.2606	60.8876	52.4823	52.5215
ENSG00000063322	10.6405	13.7413	16.6405	18.9209	16.3472	13.6754	17.5326	20.1289	13.5413	11.497	12.1909	17.7807	15.0113	18.8307	12.5191
ENSG00000063587	4.04778	3.85761	5.32272	6.46103	4.08972	4.28895	6.10725	5.7514	8.59731	8.12603	3.95269	5.89187	4.18933	5.92933	8.36167
ENSG00000063601	11.5653	12.4361	8.7696	8.9241	9.29503	10.4248	15.2386	13.8901	18.4882	15.2688	12.0007	8.84685	9.85993	14.5644	16.8785
ENSG00000063660	11.8093	11.9235	14.1933	13.8232	18.5767	13.7258	49.889	63.3388	56.5652	46.9324	11.8664	14.0082	16.1512	56.6139	51.7488
ENSG00000063761	4.00574	4.36917	2.93616	2.6021	3.18117	3.39663	5.51547	6.46092	5.45897	6.49405	4.18745	2.76913	3.2889	5.9882	5.97651
ENSG00000063854	12.0512	13.7789	10.2835	9.64337	16.6605	12.4712	36.8264	38.5501	31.739	21.1256	12.9151	9.96343	14.5658	37.6883	26.4323
ENSG00000064042	0.737705	1.25587	4.04931	7.09565	3.27501	2.70702	9.11275	3.71426	32.3932	44.6063	0.996789	5.57248	2.99101	6.4135	38.4997
ENSG00000064102	67.274	49.9289	37.0494	40.9768	16.248	13.6953	22.3261	25.6786	13.312	10.7733	58.6015	39.0131	14.9717	24.0023	12.0427
ENSG00000064115	74.6363	58.6711	28.0986	29.9968	27.3529	21.4078	42.6948	31.087	21.9254	22.9007	66.6537	29.0477	24.3803	36.8909	22.4131
ENSG00000064201	0.0096626	0	0.160675	0.132105	2.35189	0.845432	9.92395	10.3158	2.58615	2.9609	0.0048313	0.14639	1.59866	10.1199	2.77353
ENSG00000064225	4.52287	4.23083	5.52232	7.6124	22.2779	26.8073	35.4786	32.8193	17.0586	15.3476	4.37685	6.56736	24.5426	34.1489	16.2031
ENSG00000064300	4.39227	2.86311	10.1932	15.9052	0.497024	0.361965	34.2261	25.6642	7.18006	12.5115	3.62769	13.0492	0.429494	29.9451	9.84576
ENSG00000064309	16.968	12.8774	6.27177	5.24424	15.8268	18.3998	11.1126	7.93039	22.0277	38.2288	14.9227	5.75801	17.1133	9.52148	30.1282
ENSG00000064393	3.57503	3.67555	11.3754	9.24081	14.2124	16.504	14.6654	11.3193	29.9873	23.784	3.62529	10.3081	15.3582	12.9923	26.8857
ENSG00000064419	54.236	54.1179	44.8131	40.4668	31.1732	29.4183	29.5616	30.5093	22.9686	19.0409	54.1769	42.6399	30.2958	30.0354	21.0048
ENSG00000064547	20.4923	21.7578	27.6815	30.2366	31.8593	26.9928	6.93537	14.9589	2.15924	10.5601	21.125	28.9591	29.426	10.9471	6.35968
ENSG00000064652	11.4408	13.832	16.4109	20.854	34.5957	33.1002	24.5086	27.8398	20.7875	18.8409	12.6364	18.6325	33.8479	26.1742	19.8142
ENSG00000064666	199.08	216.168	212.552	215.38	171.004	156.909	78.0644	61.6018	65.6923	83.7047	207.624	213.966	163.957	69.8331	74.6985
ENSG00000064687	9.94037	8.25669	15.0294	22.9573	10.9011	11.4394	12.207	18.04	2.72203	6.52595	9.09853	18.9933	11.1703	15.1235	4.62399
ENSG00000064726	28.7037	31.4293	29.4848	28.0941	30.1386	28.3674	72.1754	84.1777	63.8183	39.6168	30.0665	28.7895	29.253	78.1765	51.7175
ENSG00000064763	16.6899	14.7747	27.7803	25.0124	11.2256	9.61718	2.89822	1.51009	5.76781	8.33659	15.7323	26.3963	10.4214	2.20416	7.0522
ENSG00000064932	17.5178	15.4278	21.0742	21.5852	12.5775	11.984	9.4399	9.7166	6.95993	7.41633	16.4728	21.3297	12.2807	9.57825	7.18813
ENSG00000065029	5.18874	4.86594	7.46779	8.14016	8.79005	8.06796	14.1061	12.5173	17.1979	19.8527	5.02734	7.80398	8.429	13.3117	18.5253
ENSG00000065054	7.63145	6.79856	4.56656	5.81677	8.87435	11.6283	11.2624	15.1097	22.7075	27.0506	7.215	5.19166	10.2513	13.186	24.879
ENSG00000065060	8.0511	7.61658	6.51879	5.69823	7.22624	8.34076	16.0655	19.5987	10.0742	8.23196	7.83384	6.10851	7.7835	17.8321	9.15308
ENSG00000065135	5.66794	6.08756	7.38608	7.94694	5.80864	5.71333	4.43642	4.40758	5.09822	6.05238	5.87775	7.66651	5.76099	4.422	5.5753
ENSG00000065150	225.493	223.891	200.74	194.994	168.125	164.027	68.7255	73.2284	87.571	71.9453	224.692	197.867	166.076	70.977	79.7582
ENSG00000065154	101.321	127.238	57.5188	58.105	30.5326	27.5397	22.5039	20.1316	23.0191	31.3251	114.28	57.8119	29.0362	21.3177	27.1721
ENSG00000065183	32.4712	39.5496	22.9112	21.1991	17.9787	19.8219	11.1187	13.0288	10.1865	10.7477	36.0104	22.0552	18.9003	12.0737	10.4671
ENSG00000065243	19.2773	18.2007	24.9215	30.4733	20.6479	22.1784	42.1975	40.5576	38.7189	34.0608	18.739	27.6974	21.4131	41.3776	36.3898
ENSG00000065308	6.60045	7.87544	9.27606	10.4556	16.5562	19.226	6.93239	5.11306	10.9108	13.0304	7.23794	9.86583	17.8911	6.02273	11.9706
ENSG00000065320	2.82062	3.02457	47.3125	54.5188	0.526122	0.213039	0.0564875	0.0262811	8.63882	6.7097	2.92259	50.9156	0.36958	0.0413843	7.67426
ENSG00000065328	16.5972	22.9411	11.4245	6.8426	13.323	14.4332	2.12561	2.41845	7.39716	7.22993	19.7692	9.13355	13.8781	2.27203	7.31355
ENSG00000065361	16.3252	20.862	10.7928	10.141	8.30387	7.9546	10.0809	4.51917	2.85011	6.6945	18.5936	10.4669	8.12924	7.30006	4.77231
ENSG00000065413	0.49768	0.651347	1.16302	1.79118	2.02838	1.78434	8.19779	3.84011	3.67759	9.6985	0.574513	1.4771	1.90636	6.01895	6.68805
ENSG00000065427	120.437	127.136	85.96	90.585	69.6016	69.4039	66.6008	71.7045	53.468	40.447	123.786	88.2725	69.5028	69.1526	46.9575
ENSG00000065485	11.881	11.2841	12.4626	12.3658	11.1307	11.4101	3.54387	1.65771	6.05201	10.239	11.5826	12.4142	11.2704	2.60079	8.14551
ENSG00000065526	15.5669	11.0345	15.1341	11.7375	16.2777	21.4587	9.76749	8.34483	25.2506	24.4563	13.3007	13.4358	18.8682	9.05616	24.8535
ENSG00000065548	52.225	59.7212	36.9079	36.8531	28.1904	30.8692	33.8553	38.2996	22.0069	23.2403	55.9731	36.8805	29.5298	36.0775	22.6236
ENSG00000065559	17.8216	19.7516	21.4111	25.2867	23.7817	22.3387	37.7034	37.9773	21.8426	19.9738	18.7866	23.3489	23.0602	37.8404	20.9082
ENSG00000065600	12.8944	11.6207	7.51191	5.16917	7.53524	7.38541	6.36273	5.5158	3.81769	4.25594	12.2575	6.34054	7.46033	5.93926	4.03681
ENSG00000065609	0.308877	0.722759	0.571969	0.868026	0.412449	0.99638	5.90137	11.0414	5.99283	6.93629	0.515818	0.719997	0.704415	8.4714	6.46456
ENSG00000065613	15.508	14.5309	19.679	17.9344	16.9948	17.6239	28.0042	31.205	28.37	21.2889	15.0195	18.8067	17.3094	29.6046	24.8294
ENSG00000065621	7.82581	9.03145	15.2968	13.542	8.83849	7.53529	1.07364	1.6417	1.22158	2.16892	8.42863	14.4194	8.18689	1.35767	1.69525
ENSG00000065675	5.66124	7.41322	5.76012	4.07894	2.21646	2.16773	2.42388	3.4008	0.181864	0.85792	6.53723	4.91953	2.19209	2.91234	0.519892
ENSG00000065717	4.97578	3.4451	5.7696	10.1128	10.895	11.7618	10.2291	10.7557	20.8364	26.0974	4.21044	7.94122	11.3284	10.4924	23.4669
ENSG00000065809	9.79199	14.0415	6.10435	6.06385	20.9976	16.6459	10.4097	4.40138	10.0027	12.6908	11.9168	6.0841	18.8218	7.40554	11.3468
ENSG00000065833	4.91449	5.14094	5.05627	3.81392	3.16149	2.92215	8.06247	14.0409	7.03234	5.52573	5.02771	4.4351	3.04182	11.0517	6.27903
ENSG00000065911	215.988	177.296	86.1802	89.2455	35.9037	41.4174	46.6876	93.4686	22.0932	24.0269	196.642	87.7129	38.6605	70.0781	23.0601
ENSG00000065923	9.91741	6.06114	4.97448	4.46405	3.55372	2.95663	9.05558	8.5468	2.01733	1.95574	7.98927	4.71926	3.25517	8.80119	1.98653
ENSG00000065970	3.83973	2.41481	3.18192	2.99329	4.88079	5.02395	11.0951	10.2787	10.9285	9.55038	3.12727	3.0876	4.95237	10.6869	10.2394
ENSG00000065978	580.656	578.819	444.116	394.636	376.249	348.722	494.414	563.277	516.808	367.058	579.738	419.376	362.486	528.846	441.933
ENSG00000066027	25.9115	26.1723	28.8723	36.3192	21.8222	21.0619	43.5339	91.7831	40.8157	25.5075	26.0419	32.5957	21.4421	67.6585	33.1616
ENSG00000066032	2.76798	1.82204	2.51434	2.33334	4.35895	6.75472	1.33521	0.511573	0.600556	1.26913	2.29501	2.42384	5.55684	0.923392	0.934841
ENSG00000066084	16.9209	14.582	14.0843	12.3635	18.5232	17.4386	33.9773	24.2421	20.1803	18.4429	15.7514	13.2239	17.9809	29.1097	19.3116
ENSG00000066117	64.2172	66.068	62.5503	60.1256	56.0675	54.2414	22.1842	19.7135	24.6649	26.9944	65.1426	61.3379	55.1545	20.9489	25.8297
ENSG00000066135	31.0361	25.2999	14.143	11.8071	17.0734	15.2063	25.6002	22.9638	18.4723	16.5895	28.168	12.9751	16.1398	24.282	17.5309
ENSG00000066136	21.3218	22.7205	22.9817	25.1032	23.103	20.7784	68.4567	71.1936	56.8588	43.8875	22.0212	24.0424	21.9407	69.8252	50.3732
ENSG00000066279	26.0942	27.2761	21.4742	19.0002	27.5665	28.1588	4.00674	2.67601	22.7261	21.0129	26.6851	20.2372	27.8627	3.34138	21.8695
ENSG00000066322	12.4533	17.1614	10.187	7.97755	16.1968	13.2238	20.7725	19.925	21.3727	21.3023	14.8074	9.08226	14.7103	20.3487	21.3375
ENSG00000066379	31.0959	36.6487	34.0723	37.6336	27.2946	25.2397	14.8897	17.8899	17.3586	19.3929	33.8723	35.8529	26.2671	16.3898	18.3758
ENSG00000066382	2.4373	1.69843	0.642835	0.243205	13.0862	17.6386	26.0527	20.9522	27.0708	30.1746	2.06787	0.44302	15.3624	23.5025	28.6227
ENSG00000066422	6.83798	7.04443	5.67097	5.99596	8.106	8.82283	5.27473	5.23335	7.96351	9.46821	6.94121	5.83347	8.46441	5.25404	8.71586
ENSG00000066468	23.1965	21.8783	21.9856	32.8388	41.3569	28.2892	46.7751	38.4047	13.4856	17.6527	22.5374	27.4122	34.8231	42.5899	15.5691
ENSG00000066557	23.1249	24.7191	26.3622	29.3275	18.8559	19.0208	15.2614	18.198	12.0931	11.4819	23.922	27.8448	18.9383	16.7297	11.7875
ENSG00000066583	22.4095	20.6332	23.067	22.8123	24.8064	25.9729	32.8081	42.7855	70.5728	50.8401	21.5214	22.9396	25.3897	37.7968	60.7065
ENSG00000066629	6.19613	10.4453	4.82279	3.29286	9.13161	8.27123	22.9318	12.2308	19.1344	15.1607	8.3207	4.05782	8.70142	17.5813	17.1475
ENSG00000066651	21.6959	21.1931	23.7652	25.176	17.6367	21.3515	13.5392	16.7123	12.5303	15.4111	21.4445	24.4706	19.4941	15.1257	13.9707
ENSG00000066654	41.923	45.5497	35.7426	35.082	37.1318	36.2718	20.5839	19.2805	17.7418	19.0207	43.7363	35.4123	36.7018	19.9322	18.3813
ENSG00000066735	18.2425	24.5075	21.0388	30.8794	19.7196	17.6843	7.98191	11.4154	9.68224	9.32137	21.375	25.9591	18.7019	9.69866	9.5018
ENSG00000066739	6.15703	5.84563	5.07747	3.66747	7.9443	10.4577	10.0399	8.48964	13.9228	15.9302	6.00133	4.37247	9.20102	9.26477	14.9265
ENSG00000066777	43.3525	36.6526	28.1358	30.768	20.7494	23.2821	21.4308	18.6379	22.481	20.7831	40.0025	29.4519	22.0158	20.0343	21.632
ENSG00000066926	13.073	14.3974	12.6109	11.5989	13.8606	11.9049	21.2807	22.1452	19.6388	21.4881	13.7352	12.1049	12.8828	21.713	20.5634
ENSG00000067057	89.0302	76.8549	97.236	109.714	83.6403	72.8087	415.091	566.177	244.835	159.16	82.9425	103.475	78.2245	490.634	201.997
ENSG00000067064	51.4428	61.262	27.8768	24.4147	41.9467	40.2411	27.1178	51.5886	18.2789	22.6841	56.3524	26.1457	41.0939	39.3532	20.4815
ENSG00000067082	5.74359	5.46504	7.52432	9.86447	7.51676	8.22407	15.6364	15.8441	37.4213	33.4119	5.60431	8.6944	7.87041	15.7403	35.4166
ENSG00000067113	21.2382	24.0746	15.8096	27.3931	21.6429	16.5446	54.4619	57.5033	38.282	41.414	22.6564	21.6013	19.0937	55.9826	39.848
ENSG00000067141	17.0725	16.4222	24.3231	34.6672	121.942	128.015	28.4864	21.7167	24.0324	33.4367	16.7473	29.4952	124.979	25.1016	28.7346
ENSG00000067167	46.7251	51.1923	50.5648	56.6849	52.3388	55.8062	36.6193	34.9134	37.5781	45.6312	48.9587	53.6248	54.0725	35.7663	41.6047
ENSG00000067177	5.56582	4.5937	2.34402	2.38023	3.42453	3.78232	4.58065	5.34852	2.29185	2.19911	5.07976	2.36212	3.60343	4.96458	2.24548
ENSG00000067191	2.32403	2.28813	1.5633	1.8195	2.96577	2.71595	5.47373	8.21798	6.39942	7.03911	2.30608	1.6914	2.84086	6.84586	6.71927
ENSG00000067208	7.63447	8.00321	9.0157	8.78819	16.8425	14.7843	20.021	20.0325	24.7112	22.3269	7.81884	8.90195	15.8134	20.0268	23.519
ENSG00000067221	2.55847	2.13889	2.41714	1.72124	2.46619	2.05004	5.95822	5.9884	6.73941	7.78716	2.34868	2.06919	2.25812	5.97331	7.26329
ENSG00000067225	793.863	583.104	1283.76	1493.66	360.314	339.083	814.1	1065.16	531.255	339.974	688.483	1388.71	349.699	939.628	435.615
ENSG00000067248	17.0979	23.1982	12.9867	12.3836	11.029	10.7812	16.0507	12.4133	10.7156	11.3722	20.148	12.6852	10.9051	14.232	11.0439
ENSG00000067334	34.4563	39.6387	26.1251	28.9935	22.4833	23.9917	23.5164	24.3432	17.026	13.803	37.0475	27.5593	23.2375	23.9298	15.4145
ENSG00000067365	23.2499	21.3608	16.3611	18.7293	16.1374	20.0084	11.2628	12.3391	14.2677	15.1869	22.3054	17.5452	18.0729	11.801	14.7273
ENSG00000067369	16.1568	17.2582	25.256	24.5177	28.8845	27.2327	39.8068	34.8888	34.1496	30.9305	16.7075	24.8868	28.0586	37.3478	32.54
ENSG00000067445	16.7207	16.0058	33.9526	39.221	45.5966	47.0085	38.7817	35.9979	31.9169	47.3908	16.3633	36.5868	46.3026	37.3898	39.6538
ENSG00000067533	12.2694	16.8577	9.17631	8.18269	8.69432	9.48898	7.24775	5.84805	8.24425	7.76239	14.5635	8.6795	9.09165	6.5479	8.00332
ENSG00000067704	63.9291	53.5053	71.8106	79.3018	46.7545	43.4347	68.7535	71.8424	62.7009	40.0729	58.7172	75.5562	45.0946	70.2979	51.3869
ENSG00000067715	28.3639	29.06	16.0098	13.525	2.19648	2.57886	2.67162	0.758397	1.28666	2.30123	28.712	14.7674	2.38767	1.71501	1.79394
ENSG00000067829	18.5672	17.4375	22.226	23.3621	16.4707	15.2807	33.4281	35.6553	28.2774	23.0082	18.0024	22.7941	15.8757	34.5417	25.6428
ENSG00000067836	7.96088	9.93812	11.3897	11.6129	17.3512	13.3996	43.0437	46.4934	25.1079	21.0407	8.9495	11.5013	15.3754	44.7685	23.0743
ENSG00000067840	50.5093	64.3067	13.8923	16.0764	2.47751	1.83449	0.915514	2.03413	2.94262	4.9394	57.408	14.9843	2.156	1.47482	3.94101
ENSG00000067955	22.3553	26.1922	31.9893	28.9897	50.7362	48.5281	41.5856	40.1587	32.9055	32.5789	24.2737	30.4895	49.6322	40.8722	32.7422
ENSG00000067992	51.9755	32.339	47.2237	49.297	21.0473	23.3024	39.7062	41.2061	13.5306	10.9511	42.1573	48.2604	22.1748	40.4562	12.2408
ENSG00000068024	13.0825	8.54049	7.2897	7.2444	10.038	14.1567	4.67283	2.82408	6.92865	17.9209	10.8115	7.26705	12.0974	3.74845	12.4248
ENSG00000068078	4.11071	4.82709	10.3099	13.7239	42.399	37.4327	8.45898	13.4212	3.21557	6.03132	4.4689	12.0169	39.9159	10.9401	4.62344
ENSG00000068097	8.41682	8.27164	11.7884	11.5528	13.2931	13.6094	12.2644	14.0777	13.2633	11.3576	8.34423	11.6706	13.4512	13.1711	12.3104
ENSG00000068137	7.55116	9.56609	8.92974	10.5248	9.24377	9.11604	20.9001	21.6028	13.5163	12.4583	8.55863	9.72727	9.1799	21.2514	12.9873
ENSG00000068305	8.63081	10.1319	9.54039	8.06922	33.0849	34.0618	116.848	118.947	131.739	83.2985	9.38138	8.8048	33.5733	117.898	107.519
ENSG00000068323	27.1431	24.1132	13.0334	13.1934	11.4807	9.94863	14.2696	13.8661	8.21302	8.37981	25.6281	13.1134	10.7146	14.0678	8.29642
ENSG00000068354	2.25397	2.23367	3.30558	3.81906	3.45202	3.20618	7.40576	6.5271	7.37433	7.28218	2.24382	3.56232	3.3291	6.96643	7.32826
ENSG00000068366	101.389	83.3026	47.8759	42.6531	26.6762	28.397	32.9924	34.972	15.5718	14.6179	92.3459	45.2645	27.5366	33.9822	15.0949
ENSG00000068383	16.5675	16.9966	17.3322	19.2778	14.4018	12.5654	56.2416	59.2181	62.8806	43.4441	16.7821	18.305	13.4836	57.7298	53.1624
ENSG00000068438	26.6357	32.1426	19.0039	19.3725	16.0025	17.0438	16.9907	17.648	16.4467	18.0505	29.3892	19.1882	16.5232	17.3194	17.2486
ENSG00000068489	36.2424	35.4162	35.9674	31.3726	27.279	21.3739	5.09293	2.78021	26.1068	20.4068	35.8293	33.67	24.3264	3.93657	23.2568
ENSG00000068615	0.501595	0.583953	0.326356	0.504587	0.706875	0.899479	24.0632	19.9577	19.8315	16.1835	0.542774	0.415472	0.803177	22.0104	18.0075
ENSG00000068650	12.0205	9.1147	16.0685	16.2213	14.3733	17.1353	19.2754	18.1584	37.3011	38.8392	10.5676	16.1449	15.7543	18.7169	38.0702
ENSG00000068745	56.475	51.5221	57.9713	59.8158	66.4859	58.1156	36.7537	37.6253	46.6334	42.7732	53.9986	58.8935	62.3007	37.1895	44.7033
ENSG00000068796	42.7852	41.5874	34.8194	31.7095	30.4734	31.2323	24.5576	23.413	18.0291	19.2786	42.1863	33.2645	30.8529	23.9853	18.6538
ENSG00000068831	7.06846	6.24645	1.15627	1.20652	2.44608	2.21316	25.8301	38.737	10.2401	7.05043	6.65746	1.1814	2.32962	32.2835	8.64527
ENSG00000068878	33.4695	26.867	19.0886	15.9667	20.2963	24.0482	19.6565	14.9519	25.6063	25.846	30.1682	17.5277	22.1723	17.3042	25.7261
ENSG00000068971	6.93601	3.81257	5.74572	6.77069	1.91029	1.59238	9.01956	12.2313	6.70815	7.15251	5.37429	6.25821	1.75133	10.6254	6.93033
ENSG00000068976	1.63457	1.2105	0.503354	0.616557	7.37357	7.51106	102.614	96.4352	13.1887	7.96776	1.42254	0.559955	7.44232	99.5245	10.5782
ENSG00000069020	2.65064	2.40049	2.19079	2.48283	4.33036	3.39228	8.73936	6.51779	53.5219	48.7088	2.52556	2.33681	3.86132	7.62857	51.1153
ENSG00000069188	1.62993	1.1371	5.7176	8.39169	9.12529	9.18125	16.151	18.1194	5.56099	6.08981	1.38352	7.05465	9.15327	17.1352	5.8254
ENSG00000069275	195.86	192.547	201.548	190.304	204.406	201.985	108.592	126.126	158.394	129.237	194.203	195.926	203.195	117.359	143.816
ENSG00000069329	35.3202	35.2849	41.8245	57.176	47.7477	43.0244	72.84	75.9446	82.1857	55.6644	35.3026	49.5002	45.386	74.3923	68.9251
ENSG00000069345	52.1871	62.166	41.1827	47.4299	36.5215	35.8401	52.4296	54.6594	36.2946	26.1675	57.1766	44.3063	36.1808	53.5445	31.231
ENSG00000069424	4.61225	2.35664	6.41275	6.83657	2.44164	2.4514	0.994483	1.44263	1.21816	2.19227	3.48445	6.62466	2.44652	1.21856	1.70521
ENSG00000069482	145.917	157.11	361.739	254.362	3.43207	2.8744	0.652543	1.77479	0.0650538	0.735625	151.514	308.051	3.15324	1.21367	0.400339
ENSG00000069509	10.8408	10.5059	11.2374	13.2438	9.27021	7.70354	18.5313	16.1754	14.1391	9.82716	10.6734	12.2406	8.48688	17.3534	11.9832
ENSG00000069667	6.66861	2.61219	6.72242	7.29582	3.57819	4.51305	6.90866	8.64444	11.9954	12.3728	4.6404	7.00912	4.04562	7.77655	12.1841
ENSG00000069702	1.12506	2.26829	10.2516	13.3331	2.75524	3.66662	4.88433	1.4892	21.5158	16.1565	1.69668	11.7924	3.21093	3.18676	18.8361
ENSG00000069849	154.569	152.266	100.935	99.0788	71.0851	64.2526	45.6838	48.7243	33.5199	31.0967	153.418	100.007	67.6689	47.204	32.3083
ENSG00000069869	3.00549	3.84094	3.50885	2.68409	8.48684	6.6795	8.58918	7.48309	9.34698	10.4865	3.42322	3.09647	7.58317	8.03613	9.91676
ENSG00000069956	68.6626	65.7022	53.5293	60.2627	41.331	38.9854	29.5469	32.3886	15.4266	15.5227	67.1824	56.896	40.1582	30.9678	15.4746
ENSG00000069966	22.28	18.4908	15.5516	13.6683	9.33043	9.43677	18.2986	21.9172	12.8014	11.7818	20.3854	14.61	9.3836	20.1079	12.2916
ENSG00000069998	49.5706	35.7973	54.0176	60.0332	19.0788	17.9348	38.2907	60.7143	28.6241	21.8733	42.684	57.0254	18.5068	49.5025	25.2487
ENSG00000070010	21.2861	29.6685	12.2581	7.79687	12.0582	12.2786	19.5183	15.9008	16.1354	16.1212	25.4773	10.0275	12.1684	17.7096	16.1283
ENSG00000070018	32.1907	27.5223	27.4306	22.1599	29.371	30.9949	17.8125	15.5433	25.1055	27.4785	29.8565	24.7953	30.1829	16.6779	26.292
ENSG00000070031	0.166148	0.590514	0.428781	1.36706	1.01967	0.652498	4.41832	9.15305	2.00199	1.54648	0.378331	0.897922	0.836083	6.78569	1.77424
ENSG00000070061	16.3119	18.4104	11.5875	12.3064	16.6349	16.6063	24.7913	19.9407	20.1991	15.5977	17.3612	11.9469	16.6206	22.366	17.8984
ENSG00000070081	11.335	12.6822	20.9622	21.1764	36.4935	37.5427	31.4485	29.0682	40.7287	35.4204	12.0086	21.0693	37.0181	30.2583	38.0745
ENSG00000070087	86.4336	85.8765	71.4374	81.8152	152.049	151.068	82.1723	83.9545	80.8947	101.537	86.155	76.6263	151.558	83.0634	91.2157
ENSG00000070182	0.225623	0.18635	0.0789868	0.0598972	0.0621379	0.0654253	12.003	15.6406	24.5306	20.6996	0.205987	0.069442	0.0637816	13.8218	22.6151
ENSG00000070193	0.218653	0.134258	1.52004	0.432048	54.0672	69.967	86.1599	64.6277	7.12517	12.1749	0.176456	0.976042	62.0171	75.3938	9.65004
ENSG00000070214	35.9835	35.1361	35.8568	37.0913	50.067	46.9282	23.7901	14.685	13.6958	12.6565	35.5598	36.4741	48.4976	19.2375	13.1761
ENSG00000070366	8.68669	8.86313	24.0316	25.4517	11.835	11.5635	27.1716	22.7503	13.3289	15.576	8.77491	24.7416	11.6993	24.961	14.4525
ENSG00000070371	4.7558	3.38256	4.55791	4.08678	5.81574	5.18976	2.70885	4.07206	3.5738	3.83725	4.06918	4.32234	5.50275	3.39046	3.70552
ENSG00000070404	3.70046	3.11937	5.53097	8.07011	4.10528	3.28034	7.99975	9.77412	8.62875	19.2512	3.40991	6.80054	3.69281	8.88693	13.94
ENSG00000070413	23.2946	33.4617	22.9564	23.9947	31.5464	27.5119	39.3063	38.0095	27.1304	25.7933	28.3781	23.4756	29.5292	38.6579	26.4619
ENSG00000070423	43.502	43.085	35.8872	40.6824	26.4501	24.7399	20.9731	19.9133	18.4038	19.8514	43.2935	38.2848	25.595	20.4432	19.1276
ENSG00000070495	11.7731	9.87031	9.00804	7.03423	6.37239	7.72247	13.8865	16.5538	19.1564	12.8038	10.8217	8.02114	7.04743	15.2202	15.9801
ENSG00000070501	26.4882	32.1323	51.3223	46.2216	25.9948	26.5834	24.7098	25.8735	16.8975	15.7855	29.3102	48.7719	26.2891	25.2916	16.3415
ENSG00000070540	8.66996	7.38476	7.58037	6.1795	9.98516	9.02345	23.0692	28.2209	26.3174	25.7387	8.02736	6.87994	9.50431	25.645	26.0281
ENSG00000070614	19.097	19.5478	21.7123	18.7803	21.365	20.018	44.9119	32.3123	38.5994	49.6096	19.3224	20.2463	20.6915	38.6121	44.1045
ENSG00000070669	106.939	106.664	41.867	25.5161	12.8244	16.691	72.2193	173.217	9.33409	8.57074	106.802	33.6916	14.7577	122.718	8.95241
ENSG00000070756	472.843	274.417	397.689	337.827	348.145	342.805	171.189	133.463	255.228	233.949	373.63	367.758	345.475	152.326	244.589
ENSG00000070759	6.93762	6.91228	11.0506	12.7159	7.48929	5.30339	5.39451	3.79409	1.22312	1.04865	6.92495	11.8833	6.39634	4.5943	1.13589
ENSG00000070761	29.2357	34.557	41.6463	39.4874	45.762	40.1742	48.2588	44.8557	44.5367	36.2662	31.8964	40.5669	42.9681	46.5573	40.4014
ENSG00000070770	40.3287	34.0144	53.1575	57.5241	52.8087	45.7106	22.3441	19.7794	25.7748	23.3715	37.1716	55.3408	49.2597	21.0618	24.5732
ENSG00000070778	4.25313	5.40423	4.25995	4.19358	8.00727	8.79745	15.519	13.3595	35.1686	23.7915	4.82868	4.22676	8.40236	14.4392	29.4801
ENSG00000070808	0.0385211	0	0.472615	0.239717	3.30325	3.71518	14.0382	15.3563	14.1565	8.71686	0.0192605	0.356166	3.50922	14.6973	11.4367
ENSG00000070814	50.2329	53.7896	27.8452	22.3956	24.2448	26.9036	13.7213	12.8353	12.2717	11.12	52.0112	25.1204	25.5742	13.2783	11.6959
ENSG00000070831	138.069	148.506	148.558	154.359	161.329	151.467	217.245	202.789	154.165	129.862	143.288	151.459	156.398	210.017	142.013
ENSG00000070882	4.72018	6.23027	5.67172	5.98924	4.18827	4.40153	13.3499	13.6276	9.61189	5.64181	5.47523	5.83048	4.2949	13.4887	7.62685
ENSG00000070950	10.8391	14.7431	10.8095	9.09759	7.19065	7.59797	3.18331	3.59446	11.3717	13.6003	12.7911	9.95356	7.39431	3.38888	12.486
ENSG00000070961	27.198	23.9222	27.1631	27.5089	65.2953	65.9742	46.2083	20.8703	47.1839	45.2302	25.5601	27.336	65.6348	33.5393	46.2071
ENSG00000071051	35.5102	41.3585	31.3637	38.0572	30.3813	24.2247	38.9241	44.9131	29.4607	26.0505	38.4344	34.7104	27.303	41.9186	27.7556
ENSG00000071082	1196.34	1103.36	1389.6	1464.33	1548.89	1504.76	625.859	717.892	1274.77	862.027	1149.85	1426.96	1526.83	671.876	1068.4
ENSG00000071127	94.0137	104.444	71.0316	70.8216	79.1938	76.1674	111.373	99.5973	103.527	89.4599	99.2291	70.9266	77.6806	105.485	96.4936
ENSG00000071205	3.63643	5.30929	4.91515	4.91849	9.34994	9.71672	7.00735	11.1579	17.6387	15.7364	4.47286	4.91682	9.53333	9.08264	16.6875
ENSG00000071242	4.84719	4.92011	1.7727	1.25683	2.33117	2.32224	9.98892	13.8412	24.2871	18.1028	4.88365	1.51477	2.3267	11.9151	21.195
ENSG00000071246	2.46352	2.58421	3.78883	4.19929	7.04832	8.33857	8.45238	9.08648	43.2868	43.7415	2.52386	3.99406	7.69345	8.76943	43.5141
ENSG00000071282	2.01415	5.97269	5.4338	4.44619	3.51272	3.73772	18.0869	20.8495	30.9266	29.2847	3.99342	4.94	3.62522	19.4682	30.1056
ENSG00000071462	42.6185	49.2877	25.4093	21.1951	19.5618	20.662	40.1816	45.432	30.054	25.1639	45.9531	23.3022	20.1119	42.8068	27.6089
ENSG00000071537	7.65669	7.90965	14.1985	13.4035	16.5985	17.3489	19.7096	15.7621	21.4728	22.0422	7.78317	13.801	16.9737	17.7359	21.7575
ENSG00000071539	21.722	25.6537	11.0522	8.57993	13.0095	13.3493	3.05593	2.75994	11.1659	10.3214	23.6878	9.81607	13.1794	2.90794	10.7437
ENSG00000071553	23.0079	20.3895	32.5936	38.1466	35.1087	30.8167	49.6051	45.167	39.1959	40.2057	21.6987	35.3701	32.9627	47.3861	39.7008
ENSG00000071564	133.228	150.704	122.193	117.586	108.721	97.8474	59.4354	52.5139	36.3138	53.6397	141.966	119.889	103.284	55.9747	44.9767
ENSG00000071626	125.591	142.723	78.7856	75.1142	59.2409	55.0287	35.8713	42.4203	44.2744	46.3475	134.157	76.9499	57.1348	39.1458	45.3109
ENSG00000071889	9.11084	9.71842	11.1777	15.0483	11.4236	10.1241	30.7209	42.8684	31.2615	26.4114	9.41463	13.113	10.7739	36.7947	28.8364
ENSG00000071894	43.641	41.3284	46.9354	52.7036	68.8342	70.6308	43.8687	45.4609	29.3401	62.0715	42.4847	49.8195	69.7325	44.6648	45.7058
ENSG00000071909	0.585302	0.533089	7.9762	8.98434	2.86317	3.20387	0.0139992	0	0.111805	0.0782219	0.559195	8.48027	3.03352	0.00699961	0.0950134
ENSG00000071967	5.02046	6.25772	2.44124	2.41778	2.7127	2.86561	1.24396	1.20257	21.4301	25.8229	5.63909	2.42951	2.78916	1.22327	23.6265
ENSG00000071994	63.4372	83.7426	45.698	48.6798	38.3415	33.6251	39.0553	43.407	29.8369	25.73	73.5899	47.1889	35.9833	41.2311	27.7834
ENSG00000072041	15.5043	16.7307	9.19603	7.6214	1.73096	2.17369	0.517876	1.06021	0.235634	0.639482	16.1175	8.40872	1.95232	0.789044	0.437558
ENSG00000072042	91.7593	88.5252	44.8898	36.5334	38.4346	37.0732	33.7331	45.0122	24.5643	22.9309	90.1423	40.7116	37.7539	39.3726	23.7476
ENSG00000072062	10.5536	9.79704	10.5512	8.39312	13.6296	11.6455	57.6903	69.9472	66.067	56.6196	10.1753	9.47215	12.6376	63.8187	61.3433
ENSG00000072071	30.1242	30.5233	21.2059	21.3856	15.6775	15.8256	12.6372	10.919	14.0093	19.1936	30.3238	21.2958	15.7516	11.7781	16.6015
ENSG00000072110	72.0532	80.441	42.1373	45.9373	43.5006	39.3479	63.7488	72.6711	64.5436	86.3038	76.2471	44.0373	41.4242	68.2099	75.4237
ENSG00000072133	5.68872	5.66886	6.66531	8.25004	7.58975	7.47695	4.10565	4.40658	2.08347	2.00803	5.67879	7.45767	7.53335	4.25612	2.04575
ENSG00000072135	6.23196	5.0411	6.36501	5.98711	7.22531	6.91593	8.28628	12.0389	8.07084	11.2681	5.63653	6.17606	7.07062	10.1626	9.66947
ENSG00000072163	0.329156	0.358974	0.833795	0.647465	1.48508	1.37524	13.2976	24.1246	59.7697	57.8791	0.344065	0.74063	1.43016	18.7111	58.8244
ENSG00000072195	10.9229	11.0805	10.8179	13.3094	26.5357	24.8352	71.8333	78.4403	84.0839	67.5787	11.0017	12.0637	25.6855	75.1368	75.8313
ENSG00000072210	119.822	136.635	73.2973	51.3129	33.5051	26.797	49.8741	52.9163	36.6279	32.7772	128.228	62.3051	30.1511	51.3952	34.7026
ENSG00000072274	131.578	73.8994	78.0251	87.0775	36.0145	40.1154	73.9771	85.2613	64.2068	53.6921	102.739	82.5513	38.065	79.6192	58.9494
ENSG00000072310	25.0143	35.1665	15.389	11.7881	10.792	15.1338	7.26611	14.668	17.7056	22.7007	30.0904	13.5886	12.9629	10.9671	20.2032
ENSG00000072401	14.4991	15.1631	11.2667	8.38559	10.3906	13.658	7.74201	10.0427	5.85142	7.45938	14.8311	9.82615	12.0243	8.89235	6.6554
ENSG00000072422	5.06743	5.21854	4.45744	3.67356	6.9978	8.16358	7.63256	6.2265	21.7147	21.7327	5.14298	4.0655	7.58069	6.92953	21.7237
ENSG00000072506	49.5687	59.8178	46.4238	36.9879	42.288	31.0195	88.8515	82.0329	57.4639	37.8935	54.6932	41.7059	36.6538	85.4422	47.6787
ENSG00000072518	17.7255	17.5839	12.2159	10.7338	9.18576	8.96667	17.2708	13.0118	14.1756	15.9317	17.6547	11.4748	9.07622	15.1413	15.0537
ENSG00000072571	46.3598	61.1581	34.1529	37.6967	34.6432	23.2776	5.18679	3.7141	13.6526	13.5689	53.7589	35.9248	28.9604	4.45045	13.6108
ENSG00000072609	27.2927	27.8159	23.2242	21.3507	13.8689	11.7974	12.9202	14.2106	13.4554	17.6685	27.5543	22.2874	12.8331	13.5654	15.562
ENSG00000072682	16.2793	6.44099	26.2531	37.9309	13.5197	12.9938	21.8042	33.3358	19.8021	21.6292	11.3602	32.092	13.2568	27.57	20.7156
ENSG00000072736	16.8181	16.4107	12.365	12.5559	18.7646	19.0445	20.1983	20.3105	24.0249	19.8422	16.6144	12.4604	18.9045	20.2544	21.9335
ENSG00000072778	80.6555	78.7367	102.17	105.018	140.774	132.363	151.371	157.523	225.615	184.893	79.6961	103.594	136.568	154.447	205.254
ENSG00000072786	5.04872	6.25648	3.04303	2.67831	4.87502	3.94207	3.35789	3.01714	8.14062	11.3543	5.6526	2.86067	4.40855	3.18751	9.74748
ENSG00000072803	37.8343	37.7679	27.4133	25.4562	41.4334	45.012	57.1955	57.5646	46.2539	32.3076	37.8011	26.4348	43.2227	57.3801	39.2807
ENSG00000072818	13.594	13.9818	5.13719	5.02464	1.71729	1.02456	3.33653	3.64071	1.3102	3.84762	13.7879	5.08092	1.37092	3.48862	2.57891
ENSG00000072832	34.7522	33.4129	20.0569	17.8803	2.18399	2.05747	11.1293	18.0005	6.91204	12.952	34.0826	18.9686	2.12073	14.5649	9.93202
ENSG00000072864	11.2072	16.0951	23.5441	22.1835	28.5905	26.7132	5.24701	4.09854	27.4472	27.2601	13.6512	22.8638	27.6519	4.67277	27.3536
ENSG00000072952	1.61179	1.13858	2.0521	2.3975	2.94645	2.79079	8.19481	7.94139	2.42772	7.62103	1.37518	2.2248	2.86862	8.0681	5.02437
ENSG00000072954	4.48747	4.15924	1.99739	1.71979	1.43905	1.43596	19.8314	19.5136	9.88168	5.76335	4.32336	1.85859	1.43751	19.6725	7.82252
ENSG00000072958	13.6044	13.927	20.1179	21.0194	18.645	15.5491	35.9329	37.7514	37.2542	34.9181	13.7657	20.5687	17.0971	36.8422	36.0861
ENSG00000073060	30.0188	26.1967	20.9395	18.9243	7.49229	8.16623	14.0128	11.2893	8.76581	8.86065	28.1078	19.9319	7.82926	12.651	8.81323
ENSG00000073111	67.5083	87.5136	50.9365	41.1794	55.6894	55.0379	13.7289	17.4425	37.8318	32.6229	77.5109	46.0579	55.3637	15.5857	35.2274
ENSG00000073350	30.6581	32.5056	22.7788	19.3368	22.5556	28.8118	14.9388	16.0403	12.1469	9.17035	31.5819	21.0578	25.6837	15.4896	10.6586
ENSG00000073417	3.01366	1.99494	2.64028	2.97607	8.26422	7.11548	3.68451	4.50759	16.7452	21.5306	2.5043	2.80817	7.68985	4.09605	19.1379
ENSG00000073464	5.02331	4.49595	9.53077	9.18585	12.516	14.7901	17.688	19.2404	6.57645	6.19303	4.75963	9.35831	13.653	18.4642	6.38474
ENSG00000073536	23.8321	26.6985	23.5836	28.2543	12.4812	11.8607	7.18974	8.27583	9.20864	8.29996	25.2653	25.9189	12.171	7.73279	8.7543
ENSG00000073578	45.1383	45.4798	24.4501	21.1294	25.7967	28.8499	146.544	166.939	157.583	103.617	45.309	22.7898	27.3233	156.741	130.6
ENSG00000073605	4.89948	3.91468	5.05097	7.24283	7.96893	11.0075	1.67477	1.36449	3.32225	4.94361	4.40708	6.1469	9.48821	1.51963	4.13293
ENSG00000073614	14.8213	13.0918	17.5958	16.2237	22.5936	24.2932	17.6099	15.0692	27.3868	27.0302	13.9566	16.9098	23.4434	16.3396	27.2085
ENSG00000073670	0.591373	0.515871	1.21837	1.00864	2.64093	3.04416	4.38953	7.64179	31.8764	22.4385	0.553622	1.1135	2.84254	6.01566	27.1575
ENSG00000073711	7.43738	7.44006	5.44272	5.18819	12.4681	13.6831	23.632	26.7754	45.0769	27.1406	7.43872	5.31545	13.0756	25.2037	36.1088
ENSG00000073712	34.8244	44.2913	183.568	238.434	112.632	125.735	65.0921	61.9338	70.5131	60.1645	39.5578	211.001	119.184	63.5129	65.3388
ENSG00000073792	39.6891	33.7993	63.4375	72.702	53.5471	51.618	37.9251	37.2585	39.3145	44.6312	36.7442	68.0698	52.5826	37.5918	41.9728
ENSG00000073849	46.7285	37.6141	44.4987	43.7743	20.6612	23.1745	24.1658	29.8775	47.3497	36.5917	42.1713	44.1365	21.9179	27.0216	41.9707
ENSG00000073910	1.61607	1.37476	1.0266	0.484585	9.46738	9.7824	6.37893	2.58499	49.5964	34.6017	1.49541	0.755592	9.62489	4.48196	42.099
ENSG00000073921	41.6293	36.5361	45.9067	50.2538	52.8896	58.1394	93.3946	98.3893	94.6925	95.1148	39.0827	48.0802	55.5145	95.892	94.9036
ENSG00000073969	8.39363	9.72791	7.70544	8.66162	8.9714	8.87058	14.273	14.3975	6.41041	5.99199	9.06077	8.18353	8.92099	14.3353	6.2012
ENSG00000074071	106.391	136.649	64.1528	60.5291	46.9648	41.6795	61.585	66.9135	33.6788	35.4948	121.52	62.341	44.3222	64.2492	34.5868
ENSG00000074181	22.5276	20.6775	12.1847	14.4902	26.3324	28.0271	11.5771	7.1162	34.562	64.5237	21.6025	13.3375	27.1797	9.34667	49.5429
ENSG00000074201	113.67	128.645	108.687	116.651	107.86	105.389	60.8085	62.0728	49.7038	44.6539	121.158	112.669	106.625	61.4407	47.1789
ENSG00000074370	8.40203	7.24584	2.87688	1.64059	1.3108	1.17941	0.328406	0.619181	6.00039	9.0819	7.82393	2.25874	1.2451	0.473793	7.54115
ENSG00000074527	0.243643	0.351617	10.1771	17.8899	7.91058	7.80313	3.99561	3.5055	4.37518	3.10153	0.29763	14.0335	7.85685	3.75055	3.73835
ENSG00000074590	6.23606	7.38931	6.32629	5.5576	4.37043	4.47628	9.36212	7.05653	22.9643	20.154	6.81268	5.94195	4.42336	8.20933	21.5591
ENSG00000074695	57.2541	47.9095	63.2454	66.3122	51.8287	56.9055	26.6556	24.1795	30.3124	38.8599	52.5818	64.7788	54.3671	25.4176	34.5862
ENSG00000074696	105.7	118.049	80.8419	75.0878	106.139	105.656	64.3373	66.451	30.0164	32.5082	111.874	77.9648	105.897	65.3942	31.2623
ENSG00000074800	1978.49	1453.01	2387.49	2869.52	729.221	707.897	1205.62	2066.66	517.214	395.828	1715.75	2628.51	718.559	1636.14	456.521
ENSG00000074842	29.1615	31.4184	47.9243	49.7355	34.8343	31.6194	30.4939	25.4453	22.8587	26.792	30.29	48.8299	33.2268	27.9696	24.8253
ENSG00000074964	10.4518	11.2968	6.21131	7.02156	13.6004	11.7069	14.4008	14.6271	17.895	15.0303	10.8743	6.61644	12.6536	14.514	16.4627
ENSG00000075035	0.931135	0.970158	8.11749	7.12852	0.160991	0.354677	0.48272	0.735041	1.20097	1.5	0.950646	7.62301	0.257834	0.608881	1.35049
ENSG00000075043	27.9858	25.0308	22.7996	19.0117	7.8605	7.92087	0.28464	0.555688	2.33766	7.54378	26.5083	20.9056	7.89068	0.420164	4.94072
ENSG00000075089	19.3803	23.4892	20.8329	25.0341	21.2851	20.1686	10.6703	15.2883	14.9734	11.6369	21.4348	22.9335	20.7268	12.9793	13.3051
ENSG00000075131	14.6592	19.5763	13.2513	12.4452	13.1366	14.6826	9.7496	9.66742	8.71019	8.44269	17.1177	12.8482	13.9096	9.70851	8.57644
ENSG00000075142	81.5368	82.9103	50.7311	57.221	48.7938	38.3451	72.4413	66.8605	52.1711	41.1787	82.2235	53.9761	43.5695	69.6509	46.6749
ENSG00000075188	57.9984	62.7531	62.7118	66.0419	41.9099	32.9246	33.6342	39.4797	18.4099	14.5268	60.3757	64.3768	37.4173	36.557	16.4684
ENSG00000075213	20.5546	25.3174	3.7843	1.86129	6.53131	3.62259	21.3105	19.5149	21.7383	20.1483	22.936	2.8228	5.07695	20.4127	20.9433
ENSG00000075218	13.9323	14.9775	12.0149	10.9043	17.5988	15.1363	2.5283	1.97532	17.0793	15.823	14.4549	11.4596	16.3675	2.25181	16.4511
ENSG00000075223	1.07834	2.26506	1.68665	0.725371	10.4162	4.82096	41.4016	17.7489	18.0867	20.8678	1.6717	1.20601	7.61859	29.5752	19.4773
ENSG00000075239	31.1194	31.6451	24.1525	21.4501	12.2305	9.74337	40.5142	49.8146	97.1861	49.7495	31.3823	22.8013	10.9869	45.1644	73.4678
ENSG00000075275	4.25113	3.27423	7.02466	5.14344	5.34626	7.01683	6.38762	8.04023	19.4262	15.8817	3.76268	6.08405	6.18155	7.21393	17.654
ENSG00000075336	45.8824	43.4891	24.6831	21.0328	18.7847	18.7842	44.2494	44.5877	31.7047	26.6785	44.6858	22.8579	18.7845	44.4185	29.1916
ENSG00000075340	68.9535	60.5599	28.9019	20.5331	3.78345	2.67707	1.24721	2.73523	13.4802	9.66563	64.7567	24.7175	3.23026	1.99122	11.5729
ENSG00000075388	0.554388	0.795271	63.9573	45.9176	0.0752	0.0370425	0.11893	0.0142827	0	0	0.67483	54.9374	0.0561213	0.0666066	0
ENSG00000075391	12.7699	11.2817	7.88937	5.61366	5.23167	6.44419	15.1114	12.3937	29.4397	22.1575	12.0258	6.75151	5.83793	13.7525	25.7986
ENSG00000075399	0.620616	0.619604	1.26339	1.26816	2.07336	2.01453	8.79314	10.2666	10.3255	10.8326	0.62011	1.26578	2.04395	9.52985	10.579
ENSG00000075413	41.8081	40.5032	32.1305	30.5495	41.859	44.1077	50.1138	57.869	52.252	54.1563	41.1557	31.34	42.9834	53.9914	53.2041
ENSG00000075420	13.6643	12.9519	21.2396	19.8892	30.5381	28.8485	46.2593	44.941	48.761	55.8666	13.3081	20.5644	29.6933	45.6001	52.3138
ENSG00000075568	9.16533	7.46183	19.3278	22.7918	12.2929	13.1351	13.8031	11.4842	19.8884	20.7711	8.31358	21.0598	12.714	12.6437	20.3298
ENSG00000075618	288.156	327.861	547.872	658.443	241.108	206.753	148.603	115.288	79.1186	99.5314	308.009	603.157	223.93	131.945	89.325
ENSG00000075624	2143.07	2276.85	2202.17	1842.26	2169.96	1903.1	549.921	248.953	816.413	1293.96	2209.96	2022.21	2036.53	399.437	1055.19
ENSG00000075651	0.822531	0.680246	1.06282	0.977348	4.1237	3.29003	10.7863	11.167	28.9127	27.5167	0.751389	1.02009	3.70686	10.9767	28.2147
ENSG00000075702	10.2735	15.015	3.5129	2.18922	5.26237	5.13385	1.41959	1.05572	5.08273	5.10337	12.6442	2.85106	5.19811	1.23765	5.09305
ENSG00000075785	53.191	37.1289	41.333	36.6562	23.8449	24.4644	46.0273	38.4572	43.7658	40.6515	45.16	38.9946	24.1547	42.2422	42.2086
ENSG00000075790	11.2534	11.2268	18.5132	21.6511	19.6336	19.0712	30.2687	32.3238	47.1962	46.1446	11.2401	20.0822	19.3524	31.2963	46.6704
ENSG00000075856	41.6987	42.0436	38.951	32.713	31.42	31.4325	22.549	21.6244	25.2356	25.917	41.8711	35.832	31.4262	22.0867	25.5763
ENSG00000075914	59.3056	60.4965	48.4647	49.4457	32.1707	36.8479	19.0442	23.1452	14.9313	15.5914	59.901	48.9552	34.5093	21.0947	15.2613
ENSG00000075945	2.19457	2.34612	6.7169	7.25356	25.461	14.2554	81.2348	81.0728	41.5309	28.1877	2.27034	6.98523	19.8582	81.1538	34.8593
ENSG00000075975	10.6383	10.2358	10.6439	12.2892	13.67	13.7245	24.6103	27.0812	20.9148	17.3407	10.4371	11.4666	13.6973	25.8457	19.1277
ENSG00000076003	53.0304	62.1769	39.4644	29.4492	36.4333	46.1715	13.68	18.0632	30.7016	29.5235	57.6036	34.4568	41.3024	15.8716	30.1125
ENSG00000076043	55.9284	81.8484	30.7536	29.6355	37.8168	40.98	42.5168	47.146	37.53	33.1098	68.8884	30.1945	39.3984	44.8314	35.3199
ENSG00000076248	78.9208	112.563	53.3411	44.3055	61.1493	68.2082	39.6086	45.0587	30.9682	25.3673	95.742	48.8233	64.6787	42.3337	28.1678
ENSG00000076258	1.11806	0.77954	2.10376	1.22863	5.21826	6.14668	0.922855	1.55053	2.52119	2.22327	0.948802	1.6662	5.68247	1.23669	2.37223
ENSG00000076321	5.44688	5.52255	5.04354	4.36305	11.041	12.4281	10.8947	10.7099	13.783	15.0846	5.48471	4.7033	11.7346	10.8023	14.4338
ENSG00000076356	0.523226	0.492117	95.2066	113.322	9.74378	9.71337	10.5465	5.40686	28.2271	25.417	0.507672	104.264	9.72857	7.97668	26.822
ENSG00000076382	51.6143	51.861	43.0261	42.0599	42.7387	38.4766	4.99231	5.0331	25.4363	23.0464	51.7376	42.543	40.6077	5.0127	24.2413
ENSG00000076513	10.5286	10.7326	24.7869	32.4911	12.0996	12.2171	25.6013	36.4314	19.6955	18.9592	10.6306	28.639	12.1584	31.0164	19.3273
ENSG00000076554	39.8165	26.23	36.1058	36.8988	9.03491	9.23636	10.2671	14.6007	8.19725	9.37139	33.0232	36.5023	9.13563	12.4339	8.78432
ENSG00000076555	5.40486	5.30252	2.1256	1.86248	4.57661	3.20372	14.3994	18.0314	36.8244	30.5645	5.35369	1.99404	3.89016	16.2154	33.6945
ENSG00000076604	107.987	125.231	50.7092	67.284	55.8366	56.4558	31.0653	27.9256	15.8097	25.8809	116.609	58.9966	56.1462	29.4955	20.8453
ENSG00000076662	8.88531	9.35783	2.94354	3.43814	2.09144	1.42394	5.16973	6.28275	2.71569	3.09632	9.12157	3.19084	1.75769	5.72624	2.90601
ENSG00000076706	10.2803	13.7343	33.3332	38.7143	9.5794	11.1513	7.20233	11.1665	97.9792	86.0923	12.0073	36.0237	10.3654	9.18441	92.0358
ENSG00000076716	88.0002	85.1366	216.815	376.041	35.5998	27.6477	10.7083	10.3856	6.82282	9.54052	86.5684	296.428	31.6238	10.5469	8.18167
ENSG00000076770	13.9293	10.6248	20.4554	14.3148	4.44607	2.4877	3.42252	0.394015	8.74762	7.34761	12.277	17.3851	3.46689	1.90827	8.04761
ENSG00000076826	9.81353	10.7439	5.29307	7.24102	7.61239	8.42373	4.54129	4.17135	0.449255	0.848665	10.2787	6.26705	8.01806	4.35632	0.64896
ENSG00000076864	4.07272	3.3933	7.83133	8.19527	2.72156	2.1842	2.85858	5.62259	4.38378	4.73627	3.73301	8.0133	2.45288	4.24058	4.56002
ENSG00000076928	15.2437	14.2547	20.664	21.8852	11.8708	10.4997	8.28573	6.93313	14.1152	22.3192	14.7492	21.2746	11.1852	7.60943	18.2172
ENSG00000076944	14.3673	12.6399	17.7959	21.5659	14.6669	12.0411	10.0279	11.163	4.24308	6.6941	13.5036	19.6809	13.354	10.5955	5.46859
ENSG00000077009	35.1978	42.8038	18.2563	15.9379	0.792772	0.586435	16.7742	48.1983	116.512	66.534	39.0008	17.0971	0.689603	32.4862	91.523
ENSG00000077063	3.05742	4.48651	1.4717	1.16391	10.2226	9.46559	14.5113	9.79259	6.03189	5.72114	3.77197	1.31781	9.84408	12.1519	5.87652
ENSG00000077092	0.0383422	0.201273	0.105562	0.240813	31.8205	37.9798	9.18579	10.9079	16.2208	14.0224	0.119807	0.173187	34.9002	10.0469	15.1216
ENSG00000077147	69.4138	66.2522	73.6131	92.5498	65.6424	72.5939	53.1097	46.609	43.0526	43.6527	67.833	83.0814	69.1181	49.8593	43.3526
ENSG00000077150	15.8873	9.72176	16.2549	17.0294	7.2701	7.44752	10.2368	11.8325	6.51855	8.9766	12.8046	16.6421	7.35881	11.0347	7.74757
ENSG00000077152	38.8286	42.5361	26.042	18.5554	33.7595	29.1279	12.227	11.6234	45.349	35.6154	40.6823	22.2987	31.4437	11.9252	40.4822
ENSG00000077157	4.07499	3.91274	3.86485	2.64222	6.5743	8.67198	140.071	163.5	363.742	197.758	3.99387	3.25353	7.62314	151.786	280.75
ENSG00000077238	11.5846	15.0603	9.27565	9.05858	8.84025	6.47773	12.2395	17.7544	6.76555	12.3635	13.3225	9.16711	7.65899	14.997	9.56451
ENSG00000077312	133.762	109.789	117.932	117.141	97.7941	89.7334	43.2778	48.5613	35.1247	35.7573	121.775	117.536	93.7637	45.9195	35.441
ENSG00000077380	41.0471	43.7036	50.7572	49.2651	42.9809	40.7369	62.9537	75.7067	53.8729	49.2886	42.3753	50.0112	41.8589	69.3302	51.5808
ENSG00000077454	12.9037	13.6889	9.11901	10.035	20.9375	17.7447	19.3212	15.0503	19.5844	24.6145	13.2963	9.57703	19.3411	17.1858	22.0995
ENSG00000077514	12.7628	16.8323	15.038	10.2386	17.1974	18.9792	7.42677	9.35774	13.4436	13.1991	14.7976	12.6383	18.0883	8.39225	13.3213
ENSG00000077522	0.37857	0.565668	0.220046	0.46018	2.45052	2.83226	344.892	589.368	399.813	282.903	0.472119	0.340113	2.64139	467.13	341.358
ENSG00000077585	6.57774	5.33331	2.90715	2.39509	2.30979	2.63748	0.641947	1.08012	6.57803	6.32648	5.95553	2.65112	2.47363	0.861033	6.45226
ENSG00000077616	1.91612	1.37449	1.7417	1.59481	12.2726	11.2073	5.08926	2.71242	6.77136	8.21513	1.64531	1.66825	11.7399	3.90084	7.49325
ENSG00000077684	54.568	40.2561	15.0654	13.2675	23.8172	23.4804	5.45056	3.98254	19.8188	13.9665	47.412	14.1664	23.6488	4.71655	16.8927
ENSG00000077721	23.5005	27.3728	25.7953	26.9933	29.5365	29.3159	45.8117	41.7496	37.6461	41.0283	25.4367	26.3943	29.4262	43.7807	39.3372
ENSG00000077782	134.889	103.596	106.78	113.695	140.871	107.139	32.905	30.5905	51.2934	75.3898	119.242	110.237	124.005	31.7477	63.3416
ENSG00000077942	72.8223	60.6053	94.836	97.1737	139.491	116.622	39.1873	8.70245	61.8398	99.2115	66.7138	96.0048	128.056	23.9449	80.5257
ENSG00000077943	0.0503378	0	5.95947	11.5697	5.04373	2.42561	0.881623	0.224578	15.054	19.3725	0.0251689	8.76457	3.73467	0.553101	17.2132
ENSG00000078043	32.7041	23.7446	22.725	19.8131	14.8372	16.2739	29.1598	28.7046	27.3749	21.2872	28.2244	21.2691	15.5556	28.9322	24.331
ENSG00000078070	10.5963	9.16657	15.9053	18.0326	11.6175	8.37744	20.0521	25.3965	18.076	13.8475	9.88145	16.969	9.99748	22.7243	15.9618
ENSG00000078114	9.5149	8.1017	6.29875	4.63172	74.5704	97.0931	293.401	369.818	312.398	212.88	8.8083	5.46524	85.8317	331.609	262.639
ENSG00000078124	10.1303	11.1253	6.13588	4.64693	7.83951	6.56688	8.96216	10.1683	7.3128	8.21871	10.6278	5.3914	7.20319	9.56522	7.76576
ENSG00000078237	14.2376	13.5964	2.45096	2.94976	4.84756	5.1187	13.7029	14.4753	2.92002	3.08855	13.917	2.70036	4.98313	14.0891	3.00428
ENSG00000078295	22.6662	25.8676	37.2987	41.2036	5.65633	4.4136	1.75709	1.06396	0.547161	1.84948	24.2669	39.2511	5.03497	1.41053	1.19832
ENSG00000078549	7.1916	7.96681	6.44184	7.58811	2.67301	2.60943	0.29061	0.345425	2.19483	1.37809	7.57921	7.01498	2.64122	0.318018	1.78646
ENSG00000078596	17.3235	14.8221	13.4909	17.9956	7.47252	4.23736	14.967	9.50795	25.823	37.7497	16.0728	15.7432	5.85494	12.2375	31.7863
ENSG00000078668	76.4328	90.4038	72.7008	64.6642	64.0208	61.7022	169.13	188.988	176.994	103.534	83.4183	68.6825	62.8615	179.059	140.264
ENSG00000078674	44.4099	48.0725	49.1198	52.3213	55.0653	61.1718	80.1572	69.0466	130.227	104.955	46.2412	50.7206	58.1186	74.6019	117.591
ENSG00000078687	14.089	6.96969	5.30351	4.66536	7.55628	8.45857	4.00248	3.23117	11.145	15.7416	10.5293	4.98443	8.00742	3.61683	13.4433
ENSG00000078725	20.9791	22.2002	2.10235	2.66693	16.808	12.7646	2.59293	1.09894	0.502729	1.09514	21.5896	2.38464	14.7863	1.84593	0.798934
ENSG00000078804	1.09491	0.890985	0.890124	1.14977	0.608243	0.602146	9.43354	10.6803	25.5237	17.1597	0.992947	1.01995	0.605194	10.0569	21.3417
ENSG00000078808	32.1274	35.2133	47.3637	43.366	43.1263	35.9378	62.4085	63.1407	41.8292	40.2153	33.6703	45.3648	39.532	62.7746	41.0222
ENSG00000078814	0.157271	0.0661018	0.227875	0.129459	0.258282	0.14151	6.16372	9.24514	61.0636	61.7656	0.111686	0.178667	0.199896	7.70443	61.4146
ENSG00000078902	9.42244	9.11291	14.6474	14.2095	9.82208	8.38947	15.7532	14.1761	13.5429	14.4168	9.26767	14.4284	9.10578	14.9646	13.9798
ENSG00000078967	2.06333	2.89047	1.96642	1.76144	3.93455	2.99744	10.5978	9.25693	11.5448	8.16905	2.4769	1.86393	3.46599	9.92737	9.85691
ENSG00000079102	10.0358	9.56039	8.63556	7.47632	20.6747	18.5248	26.9414	23.9327	34.2568	43.4031	9.79808	8.05594	19.5998	25.4371	38.83
ENSG00000079134	42.3732	42.045	30.5946	32.5309	31.6871	44.8185	21.5895	18.4121	29.8281	34.8295	42.2091	31.5627	38.2528	20.0008	32.3288
ENSG00000079215	8.78054	8.04189	1.47537	0.659265	7.72762	15.439	28.1214	18.5531	34.3095	30.5482	8.41121	1.06732	11.5833	23.3372	32.4289
ENSG00000079246	347.084	377.602	275.231	248.516	239.979	222.26	165.182	163.612	126.239	111.955	362.343	261.874	231.12	164.397	119.097
ENSG00000079277	8.43154	9.0734	6.0098	7.88191	6.32194	6.62117	11.696	12.8069	11.5421	14.7515	8.75247	6.94585	6.47155	12.2515	13.1468
ENSG00000079308	1.22297	1.02001	2.11609	2.39914	1.04983	0.931443	5.12883	4.99618	108.928	90.4343	1.12149	2.25761	0.990635	5.0625	99.681
ENSG00000079335	4.90825	4.96967	5.41605	6.25738	7.41542	7.47927	4.55175	4.08137	4.95231	5.54699	4.93896	5.83672	7.44735	4.31656	5.24965
ENSG00000079337	5.60142	6.36376	8.17486	5.36645	2.62473	2.53542	0.573723	0.629395	7.09109	7.95824	5.98259	6.77065	2.58007	0.601559	7.52466
ENSG00000079432	12.6694	11.9012	10.1641	12.9023	14.792	13.7546	18.8896	19.9895	22.8068	27.541	12.2853	11.5332	14.2733	19.4396	25.1739
ENSG00000079459	203.542	206.204	101.365	70.4459	105.336	81.1759	74.9153	125.175	31.5183	30.7946	204.873	85.9057	93.2561	100.045	31.1564
ENSG00000079482	1.88397	1.34145	1.45933	1.43635	11.2425	13.5024	22.6406	3.80866	22.4904	10.2643	1.61271	1.44784	12.3725	13.2246	16.3774
ENSG00000079616	62.2804	70.2604	53.6974	50.7577	72.0363	64.976	17.6619	19.2052	44.2607	41.729	66.2704	52.2275	68.5061	18.4336	42.9949
ENSG00000079691	15.7967	15.3914	8.29734	8.16444	12.1009	11.0163	29.9138	18.9829	5.85793	7.83722	15.594	8.23089	11.5586	24.4483	6.84757
ENSG00000079739	132.495	73.9927	170.853	212.217	51.7007	43.0154	175.784	191.311	73.9735	49.564	103.244	191.535	47.3581	183.548	61.7687
ENSG00000079805	39.4418	38.5715	42.432	39.3904	33.406	33.724	53.986	53.631	49.1849	55.1654	39.0067	40.9112	33.565	53.8085	52.1752
ENSG00000079819	42.7461	29.7618	39.3701	38.4966	31.1868	40.4541	6.4254	3.80189	38.9886	51.8626	36.254	38.9333	35.8204	5.11364	45.4256
ENSG00000079931	2.59687	1.74048	4.56369	4.81082	3.41074	3.59155	6.5933	9.85215	10.937	12.5377	2.16868	4.68726	3.50115	8.22273	11.7374
ENSG00000079974	3.1039	2.97558	5.18591	5.91326	5.56278	6.09226	4.8187	5.0523	4.27142	5.17488	3.03974	5.54959	5.82752	4.9355	4.72315
ENSG00000079999	18.5016	24.7395	16.6442	18.1719	19.1032	17.4572	29.4072	31.6289	25.389	21.0618	21.6206	17.408	18.2802	30.518	23.2254
ENSG00000080200	6.79626	4.29684	6.31697	4.15627	4.57223	4.45432	12.4047	16.3432	36.1852	22.2768	5.54655	5.23662	4.51327	14.3739	29.231
ENSG00000080224	3.84663	1.90773	6.94373	4.774	3.67132	1.77347	0.477644	0.265682	0.662007	0.99761	2.87718	5.85887	2.7224	0.371663	0.829808
ENSG00000080298	5.49085	3.30814	7.88224	5.8804	8.91691	10.0934	4.14096	2.97487	4.55614	5.69762	4.3995	6.88132	9.50515	3.55792	5.12688
ENSG00000080345	45.7391	39.567	32.8346	29.5044	32.0882	44.1868	15.247	16.8743	30.2475	26.2035	42.6531	31.1695	38.1375	16.0607	28.2255
ENSG00000080371	19.7976	15.4594	19.7376	19.6891	21.8739	19.7282	34.6439	35.169	40.8062	27.8981	17.6285	19.7134	20.8011	34.9065	34.3521
ENSG00000080493	0.772817	1.01911	0.455179	0.304287	2.29104	2.29992	15.3911	13.3595	12.857	8.27687	0.895962	0.379733	2.29548	14.3753	10.5669
ENSG00000080503	6.68418	7.28997	2.30277	1.26433	4.98154	4.26012	23.139	18.8806	33.0455	36.9907	6.98708	1.78355	4.62083	21.0098	35.0181
ENSG00000080546	40.0681	23.8554	16.0115	12.981	9.72652	10.3222	23.0749	28.8124	20.9542	16.9935	31.9618	14.4963	10.0243	25.9436	18.9738
ENSG00000080561	2.63131	1.77921	4.80158	6.30586	3.65251	4.07088	11.4942	12.2607	2.7886	3.77901	2.20526	5.55372	3.8617	11.8774	3.2838
ENSG00000080608	40.9326	43.8587	27.9132	25.3142	19.6402	25.2709	18.3842	16.5916	11.7075	19.107	42.3956	26.6137	22.4556	17.4879	15.4073
ENSG00000080644	2.26009	1.5606	7.8881	9.42768	3.55219	6.28109	0.715441	0.839386	0.590214	4.27753	1.91034	8.65789	4.91664	0.777414	2.43387
ENSG00000080709	5.70747	7.22349	0.650066	0.553033	5.21691	7.88816	29.3505	16.9589	8.97353	5.76427	6.46548	0.60155	6.55254	23.1547	7.3689
ENSG00000080815	19.0746	21.8607	17.4624	18.582	31.7593	32.6647	35.1064	31.9113	20.0994	18.8439	20.4677	18.0222	32.212	33.5089	19.4716
ENSG00000080823	0.919878	1.17016	12.4399	21.7084	56.125	56.5076	7.71503	4.5413	14.9561	12.5797	1.04502	17.0742	56.3163	6.12816	13.7679
ENSG00000080824	390.105	368.788	206.447	159.531	171.652	195.148	280.808	268.828	179.329	152.756	379.447	182.989	183.4	274.818	166.043
ENSG00000080839	6.27826	6.19207	5.85687	4.4588	6.78906	8.51217	2.62945	2.78189	8.47903	7.82846	6.23516	5.15783	7.65062	2.70567	8.15374
ENSG00000080986	21.6023	28.5223	19.142	21.0094	27.5941	23.326	4.5114	3.90726	24.2426	22.845	25.0623	20.0757	25.46	4.20933	23.5438
ENSG00000081014	5.61752	5.90655	4.18483	3.61518	5.85954	6.83981	9.16601	10.2846	8.22652	8.00178	5.76204	3.90001	6.34968	9.72529	8.11415
ENSG00000081026	2.70376	2.73164	3.68396	4.5053	16.316	13.3636	6.48899	5.37834	10.2933	11.5095	2.7177	4.09463	14.8398	5.93366	10.9014
ENSG00000081051	0.775431	4.11677	0.0207326	0.063005	0.230231	0	464.467	1.08682	47.8356	9.16156	2.4461	0.0418688	0.115116	232.777	28.4986
ENSG00000081059	3.33082	4.25127	12.4862	11.8373	2.70048	2.85385	2.72788	2.11083	2.68899	9.90318	3.79104	12.1617	2.77716	2.41935	6.29609
ENSG00000081087	10.5177	11.9929	11.8624	11.492	11.6001	6.92477	24.713	25.7191	14.1884	12.2361	11.2553	11.6772	9.26242	25.2161	13.2123
ENSG00000081154	61.4569	50.5002	53.2397	62.4807	62.9034	68.565	39.9856	45.7253	37.6981	42.4045	55.9785	57.8602	65.7342	42.8555	40.0513
ENSG00000081177	11.18	9.94822	10.9517	12.4268	9.17921	8.3949	16.3234	16.3733	13.2212	9.92519	10.5641	11.6892	8.78706	16.3483	11.5732
ENSG00000081189	0.215914	0.112361	0.12364	0.149623	23.6046	29.6162	152.938	87.7309	45.1827	39.2714	0.164137	0.136631	26.6104	120.334	42.227
ENSG00000081320	4.22442	4.42782	3.96284	4.10184	6.56209	6.29405	3.87028	2.71663	10.7649	12.549	4.32612	4.03234	6.42807	3.29345	11.657
ENSG00000081479	2.63564	1.48487	0.795754	0.247421	17.0401	11.4001	5.90081	0.623145	2.26201	4.49882	2.06025	0.521588	14.2201	3.26198	3.38042
ENSG00000081760	21.7661	22.4846	19.8222	22.4533	13.713	13.0301	13.8009	18.1307	12.1485	10.9202	22.1253	21.1378	13.3715	15.9658	11.5343
ENSG00000081803	7.38569	8.19595	2.0929	1.34572	14.5854	18.5555	2.15067	3.05595	10.6288	8.25842	7.79082	1.71931	16.5704	2.60331	9.44359
ENSG00000081870	22.7755	22.2788	36.3725	44.023	24.5708	22.4546	15.2462	14.1699	17.913	21.1041	22.5272	40.1977	23.5127	14.708	19.5085
ENSG00000081913	26.2394	21.7914	13.0378	10.0031	9.59621	9.86691	9.3211	5.88774	7.32603	7.00296	24.0154	11.5205	9.73156	7.60442	7.1645
ENSG00000082014	0.777191	0.607947	5.26739	6.36034	21.7115	19.2769	93.5655	109.912	74.534	70.2044	0.692569	5.81386	20.4942	101.739	72.3692
ENSG00000082212	48.3972	49.7556	29.2609	29.5551	23.8705	22.084	34.5529	40.3527	26.8449	21.4199	49.0764	29.408	22.9773	37.4528	24.1324
ENSG00000082293	0	0	0.212611	0.0244136	12.6999	17.7157	0.222736	0.466537	4.1699	2.52107	0	0.118512	15.2078	0.344637	3.34549
ENSG00000082397	7.83324	9.03922	51.908	49.1214	34.6953	28.4859	126.866	186.814	58.0461	58.9873	8.43623	50.5147	31.5906	156.84	58.5167
ENSG00000082458	23.3158	22.124	25.2232	25.3476	21.3284	20.5861	39.2785	34.9199	11.4423	9.82248	22.7199	25.2854	20.9573	37.0992	10.6324
ENSG00000082512	9.58247	8.4146	18.9485	23.1291	8.09095	8.42626	1.9529	2.9177	7.37239	16.9513	8.99854	21.0388	8.25861	2.4353	12.1618
ENSG00000082516	19.5503	22.1032	15.8119	15.2605	12.0018	12.8345	10.0735	11.8354	11.6999	10.2006	20.8268	15.5362	12.4181	10.9544	10.9503
ENSG00000082641	58.0229	55.4068	49.3984	43.6218	30.6666	25.0611	88.9587	101.521	86.6651	58.4553	56.7149	46.5101	27.8639	95.2397	72.5602
ENSG00000082684	4.21261	4.39486	5.47787	9.33442	2.30875	2.0237	0.661061	0.836164	14.1545	24.022	4.30374	7.40615	2.16622	0.748612	19.0883
ENSG00000082781	110.93	119.157	88.3368	74.1707	35.5345	31.8067	46.7658	33.2298	27.1402	23.1339	115.044	81.2538	33.6706	39.9978	25.1371
ENSG00000082805	7.67422	8.06387	9.04382	7.8483	13.2338	14.675	18.9496	16.6855	30.4892	24.6517	7.86905	8.44606	13.9544	17.8176	27.5704
ENSG00000082898	165.276	182.155	167.974	159.845	156.676	172.836	93.3604	104.986	101.887	119.843	173.715	163.91	164.756	99.1731	110.865
ENSG00000083093	13.8174	13.3503	11.0192	10.9334	10.2085	10.55	5.74915	6.39627	6.05912	5.49488	13.5838	10.9763	10.3793	6.07271	5.777
ENSG00000083123	19.1822	14.8491	22.8892	25.9772	34.8568	35.3052	29.5541	23.5579	19.9647	19.4144	17.0157	24.4332	35.081	26.556	19.6896
ENSG00000083290	4.3753	4.99612	12.6856	11.1434	14.6054	14.6361	10.9018	11.8189	16.1214	18.1622	4.68571	11.9145	14.6207	11.3603	17.1418
ENSG00000083307	13.6234	11.9243	6.42495	3.57832	4.47471	7.07259	1.88163	0.0361725	0.049725	0.992571	12.7738	5.00164	5.77365	0.958903	0.521148
ENSG00000083312	121.886	117.295	93.3578	96.3724	81.4841	81.4652	80.486	61.885	55.252	50.5846	119.591	94.8651	81.4746	71.1855	52.9183
ENSG00000083444	11.9202	10.1088	26.2355	29.2725	25.1289	21.6501	39.8975	48.8425	63.1854	66.4923	11.0145	27.754	23.3895	44.37	64.8389
ENSG00000083457	16.1725	24.4241	9.22371	8.83778	11.9267	11.8821	26.9647	28.4877	15.1511	10.416	20.2983	9.03075	11.9044	27.7262	12.7835
ENSG00000083520	27.4446	32.762	25.7339	26.7257	23.4733	25.8237	18.2215	20.0893	12.1876	12.2178	30.1033	26.2298	24.6485	19.1554	12.2027
ENSG00000083544	10.4266	9.09304	13.6311	14.8935	11.3722	11.3127	26.3735	29.0406	24.6772	17.9442	9.75981	14.2623	11.3425	27.707	21.3107
ENSG00000083635	8.61683	8.90856	7.65363	7.12433	5.7413	6.08382	4.1226	4.11174	3.10671	2.98632	8.7627	7.38898	5.91256	4.11717	3.04652
ENSG00000083720	15.7708	19.7803	16.0554	14.3747	13.4676	13.1736	44.2247	63.0112	44.9354	30.1168	17.7755	15.2151	13.3206	53.618	37.5261
ENSG00000083750	2.93784	3.12177	10.3961	10.6116	12.9688	12.6859	16.6989	16.0468	13.3914	10.3117	3.0298	10.5038	12.8273	16.3728	11.8516
ENSG00000083799	4.32634	9.75467	3.17758	3.82357	9.1155	10.504	12.3728	10.0505	10.3901	9.98708	7.0405	3.50057	9.80973	11.2116	10.1886
ENSG00000083812	2.87502	3.03073	4.47528	4.83007	6.42965	7.19265	6.4086	7.93407	8.53756	7.69457	2.95287	4.65268	6.81115	7.17134	8.11607
ENSG00000083838	1.90983	1.95481	6.5182	8.25158	5.6043	5.44796	5.86679	6.55732	6.95308	6.10048	1.93232	7.38489	5.52613	6.21206	6.52678
ENSG00000083845	1074.14	1068.12	1034.21	1015.91	878.433	841.732	430.156	496.122	672.677	476.02	1071.13	1025.06	860.083	463.139	574.349
ENSG00000083857	54.2163	43.1564	30.6407	21.7415	29.7343	34.0006	123.854	111.11	114.17	90.9422	48.6863	26.1911	31.8675	117.482	102.556
ENSG00000083896	52.5944	51.6133	74.1028	72.0756	52.7351	54.0514	37.9384	44.5735	32.2003	29.5635	52.1039	73.0892	53.3933	41.256	30.8819
ENSG00000083937	30.5305	30.6726	31.2727	31.3735	18.1602	18.2555	18.0999	21.4661	14.8419	14.2058	30.6016	31.3231	18.2079	19.783	14.5239
ENSG00000084070	3.82209	3.53003	4.46951	2.89917	4.62984	4.47032	9.40799	11.5022	10.5754	10.5228	3.67606	3.68434	4.55008	10.4551	10.5491
ENSG00000084073	19.7012	30.942	16.3041	11.2978	17.1852	20.029	17.7224	13.861	11.3085	14.9919	25.3216	13.801	18.6071	15.7917	13.1502
ENSG00000084090	116.353	147.805	69.01	72.662	96.9547	97.036	141.755	156.241	142.414	108.378	132.079	70.836	96.9953	148.998	125.396
ENSG00000084112	5.7734	5.1373	4.00368	4.30565	7.82556	8.76721	17.8958	11.6804	20.3281	19.4361	5.45535	4.15467	8.29638	14.7881	19.8821
ENSG00000084207	860.357	883.034	813.023	688.613	500.157	440.675	268.728	236.125	203.455	214.847	871.695	750.818	470.416	252.427	209.151
ENSG00000084444	14.2409	8.66015	10.2813	10.1451	10.5352	11.7296	3.41663	3.90059	6.77244	7.12929	11.4505	10.2132	11.1324	3.65861	6.95086
ENSG00000084453	2.22404	2.5628	2.33293	3.50329	5.57723	6.16153	0.978901	0.703695	0.0126318	0.0111054	2.39342	2.91811	5.86938	0.841298	0.0118686
ENSG00000084623	162.756	176.184	151.877	153.298	112.835	96.8084	117.781	130.607	85.2321	62.4067	169.47	152.587	104.822	124.194	73.8194
ENSG00000084628	20.0238	19.0801	6.60835	4.49795	3.10714	4.72235	1.57858	1.96397	1.14958	1.54057	19.552	5.55315	3.91475	1.77128	1.34508
ENSG00000084636	3.22791	4.52213	3.5458	4.31608	5.13733	6.05007	8.9012	7.54205	59.5686	81.7009	3.87502	3.93094	5.5937	8.22162	70.6347
ENSG00000084674	0.143218	0.070682	0.20376	0.148314	18.3543	25.9771	10.117	0.274202	4.24903	0.883234	0.10695	0.176037	22.1657	5.1956	2.56613
ENSG00000084676	4.72538	4.71004	7.93943	9.38505	9.6725	10.426	17.9916	11.4112	28.8489	31.4102	4.71771	8.66224	10.0492	14.7014	30.1295
ENSG00000084693	26.7069	25.5652	50.2911	59.32	52.999	45.2232	23.9264	20.3163	21.0997	15.2971	26.136	54.8056	49.1111	22.1214	18.1984
ENSG00000084710	3.58913	3.32689	1.86437	1.22052	3.95663	4.1498	5.83423	7.32768	4.55	4.49354	3.45801	1.54245	4.05321	6.58096	4.52177
ENSG00000084731	14.2054	13.5854	14.8493	17.2021	9.61265	8.57737	3.60611	3.08428	4.2974	5.19622	13.8954	16.0257	9.09501	3.3452	4.74681
ENSG00000084754	60.2288	57.4081	57.6916	54.9287	49.8288	44.2555	107.463	105.514	118.449	74.2464	58.8185	56.3102	47.0422	106.488	96.3478
ENSG00000084764	0.673517	0.671485	0.268515	0.204196	2.35658	2.33637	17.1072	14.7012	4.46378	6.33499	0.672501	0.236355	2.34647	15.9042	5.39939
ENSG00000084774	42.0523	37.764	25.7833	21.5474	18.2957	23.5377	12.5719	13.1868	14.5479	21.9092	39.9082	23.6653	20.9167	12.8794	18.2285
ENSG00000085063	46.5803	49.3973	38.1543	36.8131	68.0785	89.4225	127.974	114.04	88.1743	59.4243	47.9888	37.4837	78.7505	121.007	73.7993
ENSG00000085276	0.18335	0.221554	0.281812	0.0586803	5.03906	4.85388	7.41768	3.52933	18.2515	22.3843	0.202452	0.170246	4.94647	5.47351	20.3179
ENSG00000085377	40.594	31.4066	33.2302	29.3251	16.2964	14.0632	40.8909	44.687	29.6623	24.8058	36.0003	31.2777	15.1798	42.789	27.2341
ENSG00000085382	11.6721	9.75424	14.701	13.3514	16.7803	17.1423	9.21868	11.5191	11.0795	10.4191	10.7132	14.0262	16.9613	10.3689	10.7493
ENSG00000085415	36.7814	35.9891	19.7091	20.2076	18.5693	20.5931	13.1914	11.7509	14.8972	18.2216	36.3852	19.9584	19.5812	12.4712	16.5594
ENSG00000085433	2.47593	3.66751	2.13816	2.60018	3.6423	3.56464	4.87774	6.12665	8.26207	6.75407	3.07172	2.36917	3.60347	5.50219	7.50807
ENSG00000085449	41.3388	41.6324	43.3122	50.2647	28.8197	29.5802	14.6768	10.7827	21.0412	24.1217	41.4856	46.7885	29.2	12.7297	22.5815
ENSG00000085491	20.3146	26.4577	33.7324	32.1725	25.8863	28.001	12.865	13.1061	16.6207	18.4105	23.3862	32.9524	26.9437	12.9856	17.5156
ENSG00000085511	20.6078	25.3254	37.7949	40.3108	22.8801	23.1903	16.93	17.8237	18.1071	16.3748	22.9666	39.0528	23.0352	17.3768	17.241
ENSG00000085552	5.2574	6.69622	1.64639	1.76009	3.39934	4.70134	0.673669	0.784055	4.50784	7.31735	5.97681	1.70324	4.05034	0.728862	5.91259
ENSG00000085662	73.4163	74.5684	62.8647	51.533	39.4488	34.2629	39.9253	36.027	106.7	51.7894	73.9923	57.1989	36.8558	37.9762	79.2445
ENSG00000085741	0.470718	0.0849505	0.562031	1.06819	1.60809	0.988246	83.5909	70.4874	10.5708	10.6667	0.277834	0.815109	1.29817	77.0391	10.6187
ENSG00000085788	13.2073	10.7551	28.547	27.5505	33.2426	31.8765	26.7768	38.0985	40.2397	34.4839	11.9812	28.0488	32.5596	32.4376	37.3618
ENSG00000085831	3.12934	2.76885	3.19384	2.85237	2.25981	2.34013	8.72685	15.1312	2.88004	2.73205	2.94909	3.02311	2.29997	11.929	2.80604
ENSG00000085832	18.8104	17.1399	13.0783	12.2429	15.4936	15.9393	52.2123	68.0419	61.4186	48.6898	17.9752	12.6606	15.7165	60.1271	55.0542
ENSG00000085840	24.837	26.9074	16.6429	13.6941	13.2662	12.3743	1.316	1.14244	2.80166	2.99863	25.8722	15.1685	12.8203	1.22922	2.90014
ENSG00000085871	9.47722	10.3817	102.057	142.919	15.9169	10.7869	48.6712	42.2324	54.3663	38.4508	9.92946	122.488	13.3519	45.4518	46.4085
ENSG00000085978	9.30432	9.28805	12.145	11.8165	9.81353	10.8964	12.5004	17.8995	11.1196	12.1505	9.29618	11.9807	10.3549	15.2	11.6351
ENSG00000085982	3.5047	2.57485	5.16234	6.30584	6.60236	5.36274	8.85368	9.25149	13.9511	14.5503	3.03977	5.73409	5.98255	9.05259	14.2507
ENSG00000085998	14.4757	14.6967	28.0996	29.7266	31.5352	31.672	33.9945	38.9978	52.7268	35.7203	14.5862	28.9131	31.6036	36.4961	44.2236
ENSG00000086015	11.8483	10.5311	8.76034	9.00689	11.0639	13.6838	13.9161	16.9154	32.0268	30.0087	11.1897	8.88362	12.3738	15.4157	31.0177
ENSG00000086061	55.8357	106.003	40.1815	35.458	76.9262	89.9782	118.117	104.738	61.9148	53.6972	80.9193	37.8197	83.4522	111.428	57.806
ENSG00000086062	8.60494	5.93401	11.8858	10.5891	17.5076	15.0192	13.7732	11.4897	18.1611	20.0061	7.26948	11.2375	16.2634	12.6315	19.0836
ENSG00000086065	32.1441	33.0355	48.3812	53.9847	39.6363	37.194	42.7629	46.8087	32.1434	29.3631	32.5898	51.183	38.4151	44.7858	30.7532
ENSG00000086200	25.6649	26.7698	20.1392	19.1316	16.804	19.2343	10.864	10.5487	15.5986	14.5388	26.2174	19.6354	18.0192	10.7064	15.0687
ENSG00000086300	14.5332	11.4129	14.7509	12.7472	8.07233	7.88347	3.59799	4.84999	1.25292	2.30752	12.973	13.749	7.9779	4.22399	1.78022
ENSG00000086475	559.321	431.651	89.0492	66.517	40.573	28.1629	37.8409	36.4726	41.2524	31.0468	495.486	77.7831	34.3679	37.1567	36.1496
ENSG00000086504	50.1957	55.7663	54.0651	46.9329	35.6852	32.604	79.9227	88.2746	41.1191	33.2754	52.981	50.499	34.1446	84.0987	37.1973
ENSG00000086598	114.055	121.65	119.812	133.488	85.7259	88.8684	79.0961	73.8888	88.1735	78.0317	117.853	126.65	87.2971	76.4924	83.1026
ENSG00000086712	31.5225	39.9322	14.1124	13.8391	14.2269	15.2411	11.2341	11.92	5.71188	5.68484	35.7273	13.9758	14.734	11.577	5.69836
ENSG00000086827	15.4802	20.6738	19.1927	17.8086	15.8541	15.7646	11.9723	10.2063	10.0793	9.05361	18.077	18.5007	15.8094	11.0893	9.56647
ENSG00000086848	15.2227	16.0165	26.4894	26.3081	25.1939	21.7822	28.8424	26.0775	26.9609	22.8366	15.6196	26.3988	23.488	27.46	24.8987
ENSG00000087008	4.50876	3.71478	17.8553	34.5026	8.29749	7.28944	12.1121	9.78617	16.5759	15.9447	4.11177	26.1789	7.79346	10.9491	16.2603
ENSG00000087053	34.2172	31.3733	43.852	42.5903	28.4648	28.4741	23.7124	21.0291	18.5027	18.4501	32.7952	43.2212	28.4695	22.3708	18.4764
ENSG00000087074	8.29042	5.79951	19.3574	27.2443	22.0838	18.2515	17.6661	18.5094	29.9987	19.7792	7.04497	23.3008	20.1677	18.0878	24.889
ENSG00000087076	5.5428	2.26828	11.3697	20.9012	6.54533	4.91465	4.62578	4.4488	1.09297	2.37537	3.90554	16.1354	5.72999	4.53729	1.73417
ENSG00000087077	47.0417	53.5757	42.1161	53.5124	35.5214	32.5215	21.5799	28.8377	28.2998	36.0472	50.3087	47.8143	34.0214	25.2088	32.1735
ENSG00000087085	3.53127	3.4824	5.9887	3.02101	1.65088	1.59024	20.4335	12.8296	0.812839	4.37671	3.50683	4.50486	1.62056	16.6315	2.59478
ENSG00000087086	1547.36	1537.98	1527.06	1777.63	1284.7	1310.84	392.075	260.284	361.734	366.73	1542.67	1652.34	1297.77	326.179	364.232
ENSG00000087087	46.7438	55.4749	37.5176	35.0499	41.8557	49.3918	33.1245	25.6024	35.5677	42.7355	51.1093	36.2838	45.6237	29.3634	39.1516
ENSG00000087088	148.122	121.019	86.784	99.6685	68.6929	59.1227	59.4417	50.6204	19.8576	22.9898	134.57	93.2262	63.9078	55.031	21.4237
ENSG00000087095	21.2907	20.8009	15.8933	15.6689	19.4248	18.0913	29.1464	21.932	24.5877	17.3283	21.0458	15.7811	18.7581	25.5392	20.958
ENSG00000087111	19.6308	18.3358	15.7865	15.0266	19.694	17.6976	48.2977	46.5529	33.6737	27.4873	18.9833	15.4066	18.6958	47.4253	30.5805
ENSG00000087128	12.4714	12.6886	11.8633	11.5823	3.07054	2.26591	0.0206612	0	0	0.0317531	12.58	11.7228	2.66822	0.0103306	0.0158766
ENSG00000087245	23.0876	16.424	70.4202	70.2767	78.3705	52.518	29.2253	11.211	81.4987	117.455	19.7558	70.3484	65.4442	20.2181	99.477
ENSG00000087269	16.9945	18.521	14.5206	14.2462	8.93238	10.4796	12.3172	13.4247	7.14896	7.11901	17.7577	14.3834	9.706	12.8709	7.13399
ENSG00000087274	39.9705	41.8459	58.0006	56.5821	67.5249	71.1449	202.361	119.027	110.73	124.745	40.9082	57.2913	69.3349	160.694	117.738
ENSG00000087299	16.3921	15.1189	13.28	11.6737	7.05464	8.52474	8.99427	9.93985	6.88991	5.54362	15.7555	12.4768	7.78969	9.46706	6.21677
ENSG00000087301	8.31935	6.56357	9.30362	10.1232	13.9801	13.6091	3.47033	2.85919	6.11322	6.90891	7.44146	9.7134	13.7946	3.16476	6.51106
ENSG00000087303	3.70831	3.47529	5.1986	6.67098	92.5912	85.6433	61.6706	63.0887	65.7462	64.1952	3.5918	5.93479	89.1173	62.3797	64.9707
ENSG00000087460	282.96	276.858	356.65	392.521	427.979	408.952	880.264	825.573	578.612	522.822	279.909	374.586	418.465	852.918	550.717
ENSG00000087510	4.25154	2.97054	9.58787	5.96743	0.468233	0.436799	0.437685	0.0289529	0.0149292	0.164671	3.61104	7.77765	0.452516	0.233319	0.0898
ENSG00000087586	66.5343	79.4126	61.6179	62.264	50.5044	40.6719	24.1881	26.4722	30.2982	21.5235	72.9735	61.9409	45.5882	25.3302	25.9109
ENSG00000087842	20.5652	17.4656	15.5402	13.4644	13.4457	8.68925	3.99535	3.37915	4.24637	4.16363	19.0154	14.5023	11.0675	3.68725	4.205
ENSG00000087884	12.0894	15.4698	13.8832	14.8633	19.0485	15.2745	33.3154	47.8223	40.9776	32.7349	13.7796	14.3732	17.1615	40.5689	36.8562
ENSG00000087995	17.0344	18.6126	9.6958	9.41736	14.598	13.5922	17.2312	19.2838	12.7962	9.09316	17.8235	9.55658	14.0951	18.2575	10.9447
ENSG00000088035	16.2942	21.0412	17.1808	15.3816	13.1352	14.2864	5.98071	5.71647	5.70439	11.5952	18.6677	16.2812	13.7108	5.84859	8.64978
ENSG00000088038	18.4467	14.1832	15.0199	15.506	12.3295	11.5703	10.471	9.32587	10.8771	11.6903	16.3149	15.263	11.9499	9.89843	11.2837
ENSG00000088205	68.7109	75.698	48.5894	45.1636	35.5565	36.2722	33.1475	34.2181	29.6724	25.5721	72.2045	46.8765	35.9143	33.6828	27.6222
ENSG00000088247	152.356	149.517	143.745	139.636	126.205	122.418	96.4935	83.9357	91.6664	96.5325	150.937	141.69	124.311	90.2146	94.0995
ENSG00000088256	9.99217	12.9833	8.99331	10.067	12.9675	11.8807	23.7983	21.0793	32.2696	28.5507	11.4877	9.53014	12.4241	22.4388	30.4102
ENSG00000088280	22.5727	25.3101	22.3273	21.2573	18.0137	15.3963	21.0828	28.9747	33.0265	31.8555	23.9414	21.7923	16.705	25.0287	32.441
ENSG00000088298	7.57345	8.47826	10.6046	9.90664	8.83633	6.28033	22.6007	20.6089	6.66695	6.81178	8.02585	10.2556	7.55833	21.6048	6.73936
ENSG00000088305	200.163	295.185	106.252	84.2932	28.1888	25.3289	5.70535	4.56955	3.00722	3.3171	247.674	95.2727	26.7589	5.13745	3.16216
ENSG00000088325	54.6572	66.4875	47.6693	46.2463	52.7654	47.178	9.66623	8.12892	39.3516	32.868	60.5723	46.9578	49.9717	8.89757	36.1098
ENSG00000088356	10.2309	9.17257	7.29154	7.11073	7.63756	6.59407	15.2955	14.4489	6.86604	5.94024	9.70175	7.20113	7.11581	14.8722	6.40314
ENSG00000088367	10.5444	7.92015	7.97948	7.83467	7.67322	6.69674	23.2117	16.163	11.291	11.53	9.23228	7.90708	7.18498	19.6873	11.4105
ENSG00000088387	15.7371	13.6469	9.60115	8.67354	34.457	31.7679	28.3257	26.2283	32.4753	32.6588	14.692	9.13735	33.1124	27.277	32.567
ENSG00000088448	109.885	88.0237	94.128	82.6135	83.7388	106.05	61.4176	50.4505	87.9134	106.781	98.9545	88.3707	94.8944	55.9341	97.3474
ENSG00000088543	5.89476	4.82698	5.09279	8.01624	6.08428	4.12562	12.4942	17.9497	14.6719	8.80603	5.36087	6.55451	5.10495	15.222	11.739
ENSG00000088682	16.4722	18.5337	16.9819	16.1997	15.7108	13.3968	44.1839	51.1665	56.0278	40.6686	17.503	16.5908	14.5538	47.6752	48.3482
ENSG00000088756	7.12019	8.26032	6.2524	11.7004	30.6114	24.9569	10.7151	7.51185	18.278	22.3539	7.69026	8.9764	27.7841	9.11349	20.316
ENSG00000088766	35.3743	37.9777	31.414	39.9097	30.5092	30.5034	60.4964	65.0957	61.3266	49.9398	36.676	35.6618	30.5063	62.796	55.6332
ENSG00000088808	3.08684	3.11445	1.2331	1.66654	6.52096	6.34814	41.644	44.2645	28.1961	21.5013	3.10065	1.44982	6.43455	42.9542	24.8487
ENSG00000088812	12.4849	8.49119	15.8852	15.6544	17.1451	16.4376	21.0802	17.9622	20.5395	18.9072	10.488	15.7698	16.7913	19.5212	19.7234
ENSG00000088826	7.17393	6.46301	15.1037	19.6294	10.7761	8.70689	6.70674	5.83243	4.30046	4.73359	6.81847	17.3665	9.74148	6.26959	4.51702
ENSG00000088854	2.28881	2.00611	4.09066	4.55206	3.49943	3.15281	11.8061	12.6986	18.9866	17.5664	2.14746	4.32136	3.32612	12.2524	18.2765
ENSG00000088881	0.394999	0.177525	3.4715	2.91622	7.44692	9.61512	3.64223	3.72608	6.10031	9.37355	0.286262	3.19386	8.53102	3.68415	7.73693
ENSG00000088882	20.4156	22.8066	38.2842	29.6308	56.928	49.1059	30.6587	18.4302	20.9125	35.1844	21.6111	33.9575	53.017	24.5445	28.0484
ENSG00000088888	8.7812	9.40398	13.7768	16.5511	12.0471	11.8656	18.1458	18.129	25.1842	15.6138	9.09259	15.164	11.9564	18.1374	20.399
ENSG00000088899	8.97162	9.19515	5.68792	8.09408	5.3977	6.30286	7.23166	8.80744	4.50051	5.39487	9.08339	6.891	5.85028	8.01955	4.94769
ENSG00000088930	96.3195	105.079	83.0942	85.4935	62.7586	59.2666	48.3632	43.6624	31.4335	25.8924	100.699	84.2939	61.0126	46.0128	28.663
ENSG00000088970	10.3972	12.14	9.78016	15.7009	15.2932	14.5021	7.14822	5.32093	6.85954	5.84148	11.2686	12.7405	14.8976	6.23457	6.35051
ENSG00000088986	113.371	176.087	142.706	127.39	269.329	241.21	157.646	165.702	221.883	206.41	144.729	135.048	255.27	161.674	214.147
ENSG00000088992	1.10975	1.01365	9.09402	18.238	2.13849	2.29231	19.5134	16.0704	13.1046	9.54763	1.0617	13.666	2.2154	17.7919	11.3261
ENSG00000089006	120.678	117.552	76.7009	82.5657	75.1022	75.5868	43.4939	40.4723	49.0981	63.847	119.115	79.6333	75.3445	41.9831	56.4725
ENSG00000089009	1019.78	995.969	1054.07	1061.84	1166.57	1155.47	541.221	582.676	719.246	565.454	1007.88	1057.96	1161.02	561.949	642.35
ENSG00000089048	27.2317	23.5822	22.285	21.8833	14.343	16.4324	9.43132	9.5091	5.78696	5.62026	25.4069	22.0842	15.3877	9.47021	5.70361
ENSG00000089050	5.08905	7.70408	10.8556	11.4255	11.0305	11.2712	12.2807	12.3059	9.05606	7.5236	6.39657	11.1406	11.1509	12.2933	8.28983
ENSG00000089060	6.54184	6.95415	3.98903	3.99166	2.21935	2.25862	1.88144	2.44615	4.11985	4.81971	6.74799	3.99034	2.23898	2.16379	4.46978
ENSG00000089094	62.1154	49.7861	43.6508	37.5577	21.7136	21.8081	14.2526	21.0746	16.3476	16.3833	55.9508	40.6042	21.7608	17.6636	16.3654
ENSG00000089154	51.8762	49.2725	36.0024	29.2528	34.9245	40.9537	27.0324	26.9295	35.0513	38.664	50.5744	32.6276	37.9391	26.981	36.8576
ENSG00000089157	1725.61	1640.27	2021.66	2091.58	1899.5	1793.11	782.798	981.136	1227.19	930.454	1682.94	2056.62	1846.31	881.967	1078.82
ENSG00000089159	29.2718	24.0006	22.1288	20.0759	14.5303	14.9039	28.6453	28.293	30.1547	30.2861	26.6362	21.1023	14.7171	28.4692	30.2204
ENSG00000089163	3.08267	2.05503	1.69593	1.11184	1.51567	1.64322	5.35398	7.44454	3.66315	3.01414	2.56885	1.40388	1.57944	6.39926	3.33864
ENSG00000089177	2.91873	2.80806	4.48536	3.95453	4.61325	4.86948	6.34562	5.60812	4.82511	3.94101	2.86339	4.21995	4.74136	5.97687	4.38306
ENSG00000089220	346.412	387.706	148.548	140.67	119.757	103.385	162.526	177.091	121.166	91.104	367.059	144.609	111.571	169.809	106.135
ENSG00000089225	0.106132	0.0988166	0.0413481	0	5.26772	1.99635	6.77526	14.8433	60.7184	41.4531	0.102474	0.0206741	3.63203	10.8093	51.0858
ENSG00000089248	89.7898	82.1505	78.5169	76.0344	75.5308	64.3757	62.2684	54.4565	31.976	28.8398	85.9701	77.2757	69.9532	58.3625	30.4079
ENSG00000089280	64.0268	36.106	43.3976	37.6702	41.859	59.3072	25.772	12.0178	64.3888	83.6365	50.0664	40.5339	50.5831	18.8949	74.0126
ENSG00000089289	25.7437	24.3357	45.3068	58.832	42.583	35.0889	28.0758	30.0564	40.0101	25.2076	25.0397	52.0694	38.8359	29.0661	32.6088
ENSG00000089327	46.5414	44.0057	44.043	39.0132	20.4527	19.0233	4.09228	2.87364	12.4926	15.7336	45.2735	41.5281	19.738	3.48296	14.1131
ENSG00000089335	10.7443	12.3661	14.7012	16.1188	17.2793	17.8274	30.439	31.2342	32.9323	25.753	11.5552	15.41	17.5533	30.8366	29.3427
ENSG00000089351	76.9045	57.0987	57.9639	64.6117	35.1524	32.6992	18.7449	18.6385	21.9884	30.0532	67.0016	61.2878	33.9258	18.6917	26.0208
ENSG00000089472	26.7117	23.486	39.9088	47.0785	68.1149	60.3196	85.1673	127.641	68.7685	45.151	25.0989	43.4936	64.2172	106.404	56.9597
ENSG00000089486	29.5499	28.856	26.5714	26.8228	22.7594	20.7041	35.6146	48.4905	19.5034	16.718	29.203	26.6971	21.7317	42.0526	18.1107
ENSG00000089597	118.167	90.3026	134.86	154.93	117.857	113.303	71.3836	59.0276	70.6437	81.7	104.235	144.895	115.58	65.2056	76.1719
ENSG00000089685	67.831	83.2335	55.7136	55.2046	68.4823	58.3221	8.46037	5.16625	43.033	31.4182	75.5322	55.4591	63.4022	6.81331	37.2256
ENSG00000089693	91.0662	91.6526	90.0338	98.3223	63.6432	58.5433	117.032	131.159	71.4754	65.0353	91.3594	94.178	61.0933	124.095	68.2554
ENSG00000089737	75.6278	83.0608	46.8216	42.8524	43.7455	46.1715	91.7813	115.748	57.0162	38.8659	79.3443	44.837	44.9585	103.765	47.941
ENSG00000089818	15.2834	16.284	14.1556	11.4061	15.8151	15.0204	25.0755	25.5356	18.0838	17.3565	15.7837	12.7809	15.4178	25.3055	17.7202
ENSG00000089820	12.1742	12.2574	10.7438	11.0546	6.69097	7.22725	3.12971	5.23788	14.4701	15.632	12.2158	10.8992	6.95911	4.1838	15.0511
ENSG00000089876	19.4088	13.6999	18.685	16.7285	17.5835	14.906	35.8112	35.017	24.6551	15.3557	16.5543	17.7068	16.2447	35.4141	20.0054
ENSG00000089916	24.9452	26.1983	28.9286	27.8409	24.9673	30.6875	17.3934	13.4083	23.9744	28.295	25.5718	28.3847	27.8274	15.4009	26.1347
ENSG00000090006	24.9817	23.4098	40.3916	43.362	68.3031	60.9965	14.9515	16.1104	112.879	194.077	24.1957	41.8768	64.6498	15.5309	153.478
ENSG00000090013	28.7848	26.0011	27.5287	34.1277	16.3762	13.6029	18.1981	22.6737	33.5949	26.8374	27.3929	30.8282	14.9896	20.4359	30.2162
ENSG00000090054	39.3366	40.9681	47.5143	47.4345	35.7368	34.4406	27.2024	25.4199	22.999	25.4271	40.1523	47.4744	35.0887	26.3111	24.213
ENSG00000090097	7.21759	7.53561	16.0927	17.7694	21.0401	19.887	29.5379	44.3137	27.8962	28.3946	7.3766	16.9311	20.4636	36.9258	28.1454
ENSG00000090238	15.9096	13.9442	28.0365	38.7108	23.3175	19.1543	23.4172	21.3123	25.6246	16.8996	14.9269	33.3737	21.2359	22.3647	21.2621
ENSG00000090263	40.3159	45.6754	45.5814	51.3583	32.2195	30.1526	55.0517	48.7666	36.3294	21.7126	42.9956	48.4698	31.1861	51.9092	29.021
ENSG00000090266	121.373	141.365	77.3901	81.2501	97.933	87.716	297.917	327.1	320.874	217.031	131.369	79.3201	92.8245	312.508	268.953
ENSG00000090273	57.6076	62.1135	42.8071	33.8812	32.0336	33.4299	39.2437	40.1067	25.5914	23.2629	59.8605	38.3442	32.7317	39.6752	24.4271
ENSG00000090316	30.601	42.0199	20.5747	21.0983	28.2229	26.7243	45.803	49.4845	32.4002	33.5795	36.3104	20.8365	27.4736	47.6437	32.9899
ENSG00000090339	6.79407	2.58358	18.5277	18.7309	0.792874	0.678115	0.380313	0.406215	3.28344	2.95656	4.68883	18.6293	0.735495	0.393264	3.12
ENSG00000090432	10.4739	11.2487	9.4722	10.0052	10.518	8.60724	28.8247	26.8151	16.4502	13.571	10.8613	9.73869	9.56264	27.8199	15.0106
ENSG00000090447	14.3314	13.4402	10.8188	10.7439	8.28128	8.98681	3.07597	4.78462	3.66877	4.75883	13.8858	10.7814	8.63404	3.9303	4.2138
ENSG00000090530	12.6643	5.13512	161.303	268.448	86.0035	71.7035	49.2578	46.9274	15.3169	13.2142	8.8997	214.875	78.8535	48.0926	14.2655
ENSG00000090539	0.429308	0.501071	7.58568	9.42133	17.1465	18.9213	1.6239	1.89852	4.07594	3.77409	0.465189	8.50351	18.0339	1.76121	3.92502
ENSG00000090565	10.0039	12.9461	11.2063	12.6057	17.7207	16.503	28.2483	26.8491	18.9868	21.0159	11.475	11.906	17.1119	27.5487	20.0013
ENSG00000090612	14.8438	17.7567	19.5002	18.8179	25.1634	22.2156	11.6967	10.3129	9.91264	10.3934	16.3003	19.159	23.6895	11.0048	10.153
ENSG00000090621	148.573	157.481	116.392	110.115	102.006	103.895	92.2905	75.8203	109.695	95.1304	153.027	113.253	102.951	84.0554	102.413
ENSG00000090686	34.8702	30.9318	25.4827	22.983	15.0753	15.6651	19.1904	17.7436	25.5269	32.0004	32.901	24.2329	15.3702	18.467	28.7636
ENSG00000090776	3.21522	2.15059	28.4667	38.6107	17.0516	14.604	22.9222	23.9248	24.47	27.7151	2.68291	33.5387	15.8278	23.4235	26.0925
ENSG00000090861	71.9945	74.7716	36.2046	36.1145	32.4122	40.0108	47.17	76.4732	30.2866	28.6867	73.383	36.1595	36.2115	61.8216	29.4866
ENSG00000090863	89.9794	58.8238	92.8743	100.716	75.6883	73.108	55.3247	50.7766	62.8102	67.4493	74.4016	96.795	74.3981	53.0506	65.1298
ENSG00000090889	12.7686	14.8109	15.0944	14.4873	15.557	13.7636	2.47251	1.58519	10.5182	9.58705	13.7897	14.7909	14.6603	2.02885	10.0526
ENSG00000090905	23.4343	18.6608	16.9072	16.4901	21.8343	28.1397	12.5626	13.4131	27.2513	33.5385	21.0475	16.6986	24.987	12.9878	30.3949
ENSG00000090924	11.4992	14.3302	22.0774	28.1441	26.3376	29.6869	15.2777	14.6339	38.8284	52.474	12.9147	25.1107	28.0123	14.9558	45.6512
ENSG00000090932	6.65224	5.32397	266.612	398.243	9.13347	7.9276	1.98275	3.46789	0.317454	0.764593	5.9881	332.428	8.53054	2.72532	0.541024
ENSG00000090971	19.1066	20.1229	20.5963	23.6664	30.0846	23.7036	47.1776	47.3857	15.0472	14.8608	19.6147	22.1314	26.8941	47.2817	14.954
ENSG00000090989	11.1453	11.1648	17.0535	17.0796	15.1307	14.7087	19.0161	21.6178	16.9872	17.1528	11.155	17.0665	14.9197	20.317	17.07
ENSG00000091009	23.2219	20.7728	14.0265	13.3588	16.4933	20.7738	15.1249	14.3127	10.7447	11.5325	21.9973	13.6927	18.6336	14.7188	11.1386
ENSG00000091073	11.4907	12.0091	6.05144	5.82005	6.30125	6.03739	5.35841	6.02914	4.27641	4.35082	11.7499	5.93574	6.16932	5.69377	4.31362
ENSG00000091127	33.5777	32.1594	22.9815	21.9529	14.3316	17.4379	9.3766	10.1448	7.46534	7.61478	32.8685	22.4672	15.8848	9.76071	7.54006
ENSG00000091136	29.1633	22.5845	40.4511	37.7553	55.3851	58.1656	36.9089	33.2615	160.889	188.002	25.8739	39.1032	56.7753	35.0852	174.446
ENSG00000091140	40.4828	45.9456	39.9222	41.7542	41.7579	41.5464	86.915	92.3312	69.8712	54.2613	43.2142	40.8382	41.6522	89.6231	62.0663
ENSG00000091317	38.6895	45.1046	51.8871	48.7646	41.8788	40.0344	25.1002	23.466	24.7656	23.1593	41.8971	50.3259	40.9566	24.2831	23.9625
ENSG00000091409	58.6362	55.4894	15.8832	21.7426	14.7766	12.0712	37.294	33.9244	26.7087	24.378	57.0628	18.8129	13.4239	35.6092	25.5434
ENSG00000091436	10.3157	8.80277	11.3777	10.3089	15.9178	17.5937	165.386	135.92	134.018	66.1362	9.55923	10.8433	16.7557	150.653	100.077
ENSG00000091482	0.145903	0.0356741	0.0928039	0.0772518	1.78324	3.46731	435.253	638.159	290.02	165.396	0.0907884	0.0850279	2.62527	536.706	227.708
ENSG00000091483	56.7816	67.4532	43.4934	35.995	48.0982	44.2914	135.594	156.578	117.742	68.3741	62.1174	39.7442	46.1948	146.086	93.0583
ENSG00000091490	23.6004	26.9299	15.755	9.26708	10.4352	10.0194	4.85462	2.58116	6.79898	10.151	25.2651	12.511	10.2273	3.71789	8.47501
ENSG00000091513	0.230977	0.0820012	0.224946	0.292957	0.368663	0.574894	33.7152	0.629779	5.44655	3.46589	0.156489	0.258951	0.471779	17.1725	4.45622
ENSG00000091542	106.769	75.9092	88.0987	76.1694	62.8607	61.7939	163.678	220.4	80.1072	57.4963	91.3393	82.1341	62.3273	192.039	68.8017
ENSG00000091592	3.52496	4.57223	4.08053	4.39708	14.7757	14.7566	24.7307	19.7161	18.3125	20.0352	4.0486	4.23881	14.7662	22.2234	19.1738
ENSG00000091640	43.7841	45.8689	45.1056	52.0689	46.5752	42.9589	101.743	105.668	69.0818	50.6135	44.8265	48.5872	44.767	103.705	59.8477
ENSG00000091651	38.8543	40.3463	33.2379	37.5621	44.3677	42.1894	8.34181	9.7051	18.1885	20.3708	39.6003	35.4	43.2786	9.02345	19.2796
ENSG00000091879	0.0202185	0	21.4357	29.7947	6.0818	4.23925	0.608115	0.116931	2.39555	2.57618	0.0101092	25.6152	5.16052	0.362523	2.48587
ENSG00000091947	20.4129	13.7312	41.9134	54.9543	37.9115	31.3767	13.7891	16.9611	18.6755	15.1008	17.072	48.4338	34.6441	15.3751	16.8882
ENSG00000091972	39.215	35.0297	85.0029	74.7122	13.8818	11.2444	1.46596	0.71559	4.05746	8.85921	37.1224	79.8576	12.5631	1.09077	6.45833
ENSG00000091986	1.7216	1.59948	1.48312	1.60777	14.278	8.83899	99.0208	62.6073	29.0175	44.8122	1.66054	1.54544	11.5585	80.814	36.9149
ENSG00000092010	40.5159	38.4764	56.0556	54.9362	46.8243	38.3404	63.8419	63.8009	68.9439	44.4258	39.4962	55.4959	42.5823	63.8214	56.6849
ENSG00000092036	30.2546	25.7461	45.0903	50.5889	44.5783	40.7948	14.2099	23.8645	30.1232	22.3451	28.0004	47.8396	42.6866	19.0372	26.2341
ENSG00000092051	9.68827	8.00009	5.54485	8.6665	0.921197	1.28917	0.0532056	0.0692561	0.46292	2.92989	8.84418	7.10567	1.10518	0.0612309	1.6964
ENSG00000092054	0.0178699	0.0166885	0.013608	0	0.121879	0.241231	193.58	322.194	2314.33	1246.19	0.0172792	0.00680398	0.181555	257.887	1780.26
ENSG00000092068	29.3464	24.4802	12.5609	9.34351	4.88684	3.80253	3.50647	2.05002	4.62575	4.69323	26.9133	10.9522	4.34469	2.77824	4.65949
ENSG00000092096	15.271	15.6349	13.8037	17.1168	30.6827	29.5117	23.4075	21.6668	15.3731	21.6958	15.4529	15.4603	30.0972	22.5372	18.5345
ENSG00000092098	20.2686	24.5334	30.5337	35.7947	23.1118	20.6951	17.6829	18.7542	19.6652	21.4167	22.401	33.1642	21.9034	18.2185	20.5409
ENSG00000092140	44.3918	52.0623	37.647	39.9975	37.9156	33.2686	10.2042	9.74618	16.9009	18.484	48.2271	38.8223	35.5921	9.97517	17.6925
ENSG00000092199	697.227	694.9	616.988	594.807	541.901	506.958	342.476	309.328	204.564	198.39	696.064	605.897	524.429	325.902	201.477
ENSG00000092201	119.492	128.794	85.1266	73.9245	83.2125	84.5647	44.2427	46.971	39.0418	38.156	124.143	79.5255	83.8886	45.6069	38.5989
ENSG00000092203	16.7431	18.8246	22.2117	23.1695	20.0681	19.1385	33.4248	34.8543	23.5298	19.5242	17.7838	22.6906	19.6033	34.1396	21.527
ENSG00000092421	170.987	148.392	56.7604	34.6482	20.1023	24.0717	14.0816	8.86787	7.22733	14.974	159.69	45.7043	22.087	11.4748	11.1007
ENSG00000092445	32.0654	37.3833	64.2937	114.871	97.2714	91.1457	14.4372	13.5613	14.3056	15.3317	34.7243	89.5826	94.2086	13.9993	14.8186
ENSG00000092470	9.8136	12.2376	7.48498	5.31189	16.4392	17.0568	2.82513	4.49953	16.2604	13.4842	11.0256	6.39844	16.748	3.66233	14.8723
ENSG00000092529	0.156958	0.18859	0.272515	0.581591	0.9595	1.80232	38.5589	22.4365	17.552	21.0867	0.172774	0.427053	1.38091	30.4977	19.3194
ENSG00000092531	30.6649	35.321	29.1585	29.4467	22.7492	21.9026	11.562	13.6726	24.0367	25.6394	32.9929	29.3026	22.3259	12.6173	24.838
ENSG00000092621	242.54	223.237	133.806	108.936	81.9733	78.5785	90.4541	160.413	31.6335	35.8576	232.889	121.371	80.2759	125.434	33.7455
ENSG00000092758	18.3894	24.001	15.5417	14.8351	15.8045	19.471	3.15951	1.11347	11.5814	57.8933	21.1952	15.1884	17.6377	2.13649	34.7374
ENSG00000092820	71.07	96.0176	62.8965	63.5801	39.8255	43.305	101.838	143.196	89.9143	62.4764	83.5438	63.2383	41.5652	122.517	76.1954
ENSG00000092841	543.451	664.396	573.352	538.847	756.838	624.621	2046.03	2451.87	1455.65	1025.15	603.924	556.099	690.729	2248.95	1240.4
ENSG00000092847	30.2204	26.4453	19.736	15.3859	14.7798	17.4203	13.0364	9.65015	8.98185	8.48101	28.3328	17.561	16.1001	11.3433	8.73143
ENSG00000092853	12.3657	19.3842	6.1065	3.44371	13.4234	15.2314	3.5983	2.91106	13.7664	9.74954	15.8749	4.7751	14.3274	3.25468	11.758
ENSG00000092964	102.554	114.815	63.3051	51.5413	61.866	58.3626	26.5741	32.3633	60.1173	61.1165	108.684	57.4232	60.1143	29.4687	60.6169
ENSG00000092969	0.211951	0.295617	0.783065	0.446162	52.9698	50.3379	317.256	253.849	8.61647	16.878	0.253784	0.614614	51.6539	285.552	12.7472
ENSG00000092978	7.94373	8.29954	8.20395	8.52422	14.614	14.8289	11.7567	9.26128	13.0814	16.0962	8.12163	8.36409	14.7214	10.509	14.5888
ENSG00000093000	49.7035	56.3563	42.1311	34.7032	50.9888	53.0719	22.174	21.6132	17.8293	20.4231	53.0299	38.4171	52.0303	21.8936	19.1262
ENSG00000093009	10.5648	15.5992	10.4611	6.05463	13.5729	14.7793	2.64387	2.38562	8.49328	11.5053	13.082	8.25786	14.1761	2.51474	9.99928
ENSG00000093072	4.02586	3.37963	4.39649	4.41828	4.88767	5.15491	0.923454	0.808028	14.0923	16.5704	3.70275	4.40738	5.02129	0.865741	15.3313
ENSG00000093167	12.6237	15.5043	15.0712	12.6599	15.4413	14.4585	23.0167	23.2498	60.5099	58.6587	14.064	13.8656	14.9499	23.1333	59.5843
ENSG00000094631	13.4681	13.8414	22.5962	25.9772	38.061	34.8968	24.4778	29.0235	31.4497	43.4094	13.6548	24.2867	36.4789	26.7506	37.4295
ENSG00000094755	2.48408	2.39388	2.477	1.6271	0.22381	0.145365	28.5309	0.0673876	0.870816	0.712003	2.43898	2.05205	0.184587	14.2991	0.79141
ENSG00000094804	35.3982	46.4218	18.1026	12.5201	24.4515	28.9986	3.89552	5.61955	14.4772	9.99296	40.91	15.3113	26.7251	4.75754	12.2351
ENSG00000094841	23.5678	15.4174	13.7439	11.2972	8.59557	8.26816	10.7494	8.44089	5.26298	5.15191	19.4926	12.5206	8.43187	9.59513	5.20744
ENSG00000094916	105.417	73.1973	108.409	102.296	148.136	161.245	82.7312	78.5825	89.2136	90.8505	89.307	105.352	154.69	80.6568	90.032
ENSG00000094975	24.3669	19.351	18.3597	18.9084	23.0094	25.4064	33.3304	30.2421	22.9949	25.9978	21.859	18.634	24.2079	31.7863	24.4964
ENSG00000095002	212.459	197.28	200.637	187.327	58.5228	58.3673	32.0706	36.3884	32.9367	27.8632	204.869	193.982	58.4451	34.2295	30.4
ENSG00000095059	43.5081	39.3873	48.0486	62.8511	45.8679	44.8558	19.805	19.5673	29.5726	29.0315	41.4477	55.4498	45.3618	19.6862	29.3021
ENSG00000095203	12.4162	14.0511	2.89511	1.96524	0.713375	0.833406	1.04806	0.727457	1.1489	1.33944	13.2336	2.43018	0.773391	0.88776	1.24417
ENSG00000095209	8.01072	9.38219	3.50871	2.93142	12.3766	12.5534	8.5921	10.6181	13.9934	9.58675	8.69646	3.22006	12.465	9.60512	11.7901
ENSG00000095319	34.1546	35.9817	31.3815	26.601	28.1961	32.1056	18.046	21.0374	28.1851	33.0235	35.0681	28.9912	30.1508	19.5417	30.6043
ENSG00000095321	4.09409	3.16722	8.82986	10.9293	8.56162	6.87097	35.1239	43.3336	33.4629	23.5228	3.63066	9.87957	7.7163	39.2287	28.4929
ENSG00000095380	67.8124	65.9665	56.3995	51.52	27.1921	23.3032	21.6368	25.3596	22.072	19.5888	66.8894	53.9598	25.2476	23.4982	20.8304
ENSG00000095383	13.7043	8.44875	18.6393	15.8213	1.40446	1.12663	0.416968	0.339702	0.58777	1.00316	11.0765	17.2303	1.26555	0.378335	0.795466
ENSG00000095564	62.7686	49.328	65.6197	65.2829	58.2089	86.6943	24.9366	30.4755	24.4696	23.6763	56.0483	65.4513	72.4516	27.7061	24.0729
ENSG00000095596	5.77657	2.80534	565.595	898.016	3.70076	12.8029	0.312244	0.040012	0.0670859	0.726492	4.29096	731.806	8.25184	0.176128	0.396789
ENSG00000095637	10.4148	9.0406	13.9083	9.85151	4.72946	6.45561	6.67751	4.656	39.7085	30.948	9.72771	11.8799	5.59253	5.66676	35.3282
ENSG00000095739	11.8254	16.8512	14.2505	20.9758	296.287	268.334	434.821	351.888	56.1837	46.9384	14.3383	17.6132	282.311	393.354	51.5611
ENSG00000095777	2.54759	1.92863	5.22254	5.32186	3.9797	4.44145	0.232439	0.282246	0.686584	1.30073	2.23811	5.2722	4.21057	0.257342	0.993658
ENSG00000095794	15.102	14.3445	14.7467	13.1729	24.155	20.7114	96.6039	125.315	45.2387	31.9223	14.7232	13.9598	22.4332	110.959	38.5805
ENSG00000095932	15.5139	6.61051	35.7981	37.0553	8.86391	9.21322	0.937384	0.376882	0.0500816	0.588458	11.0622	36.4267	9.03856	0.657133	0.31927
ENSG00000095951	5.63557	5.26195	8.40099	6.93095	9.55956	13.0468	12.5788	6.51928	16.3214	18.3006	5.44876	7.66597	11.3032	9.54904	17.311
ENSG00000096060	14.5015	15.3276	7.18088	4.72091	6.95891	8.458	10.574	16.6191	17.1161	12.8675	14.9146	5.95089	7.70846	13.5965	14.9918
ENSG00000096063	61.0061	62.7492	29.0871	24.0867	28.9995	36.1012	22.7714	22.6485	16.4547	19.1643	61.8776	26.5869	32.5503	22.7099	17.8095
ENSG00000096093	4.70172	4.7214	7.85454	7.43825	8.05587	7.20041	3.39571	3.61127	6.1595	7.60423	4.71156	7.6464	7.62814	3.50349	6.88186
ENSG00000096384	1455.56	1512.27	1230.19	1255.68	818.06	843.586	460.829	486.035	385.93	309.082	1483.92	1242.93	830.823	473.432	347.506
ENSG00000096433	22.399	16.5555	35.8637	37.9589	7.64429	8.8176	1.06209	0.246097	3.61413	4.34697	19.4772	36.9113	8.23095	0.654094	3.98055
ENSG00000096696	29.7949	27.008	67.9286	69.8985	90.4732	110.159	76.493	75.3414	92.8739	52.3314	28.4014	68.9136	100.316	75.9172	72.6026
ENSG00000096968	1.38601	1.38313	2.93787	3.40112	2.48709	2.50569	8.97744	8.2143	17.4106	10.8654	1.38457	3.16949	2.49639	8.59587	14.138
ENSG00000097021	55.773	55.9388	21.9458	15.5797	13.7221	11.3947	10.4043	13.4928	9.95072	11.0796	55.8559	18.7627	12.5584	11.9485	10.5151
ENSG00000097033	13.99	16.485	17.9755	21.04	66.8171	68.5489	65.4045	55.5405	47.0956	34.6115	15.2375	19.5078	67.683	60.4725	40.8535
ENSG00000097046	32.8401	31.6465	26.1041	19.2135	27.394	30.0092	3.12181	3.03385	14.1848	11.5371	32.2433	22.6588	28.7016	3.07783	12.861
ENSG00000097096	4.90183	5.33284	2.40356	1.46558	8.14375	11.463	14.2969	15.9601	21.4062	15.0829	5.11734	1.93457	9.80336	15.1285	18.2446
ENSG00000099194	468.083	307.426	213.499	201.169	164.533	157.755	87.3106	154.662	18.5013	22.1141	387.755	207.334	161.144	120.986	20.3077
ENSG00000099204	29.6529	20.6737	22.5464	22.7812	15.3277	14.6125	43.0702	48.2321	123.916	99.9439	25.1633	22.6638	14.9701	45.6512	111.93
ENSG00000099250	0.428046	0.675591	8.0005	6.12929	39.4528	20.8788	92.8736	90.239	78.5438	78.4682	0.551818	7.0649	30.1658	91.5563	78.506
ENSG00000099256	8.1308	12.08	8.76395	8.55469	19.8142	16.0926	8.87597	9.69415	18.8364	15.5994	10.1054	8.65932	17.9534	9.28506	17.2179
ENSG00000099282	4.35109	4.61498	13.4885	10.7366	10.763	9.63236	8.37963	12.3004	5.50811	5.30372	4.48304	12.1126	10.1977	10.34	5.40591
[truncated: 6,841 more rows]

## Sheet: Figure 3A
Shared Boundaries Between Time Points
DI Method (40KB)
Total	3935	Fraction
4	2259	0.574079
3	595	0.151207
2	497	0.126302
[truncated: 7 more rows]

## Sheet: Figure 3B
TAD Sizes
[truncated: 11,060 more rows]

## Sheet: Figure 3C
Overlap between D0 and D14
[truncated: 13 more rows]

[truncated: 73 more sheets: Figure 3D, Figure 4B, Figure 4C, Figure 4D, Figure 4E, Figure 4F, Figure 4G, Figure 4I-GATA4, Figure 4I-NKX2-5, Figure 4I-TBX5, Figure 4H-GATA4-ESC, Figure 4H-TBX5, Figure 4H-NKX2-5, Figure 4H-GATA4-CM, Figure 5A, Figure 5B, Figure 5E, Figure 6A, Figure 6B, Figure 6C …]
